# Supplementary material for: Early childhood lung function is a stronger predictor of adolescent lung function in cystic fibrosis than early Pseudomonas aeruginosa infection
Source: PLoS One. 2017 May 15;12(5):e0177215. doi: 10.1371/journal.pone.0177215 (PMC5432103; doi:10.1371/journal.pone.0177215)
Supplement: S1 Table — Variables for all subjects included in the final analysis of Gene Modifier Study population. Please contact Dr. Pittman with questions or for more details. (XLSX) [file pone.0177215.s001.xlsx]

## Sheet: S1 - GMS dataset - PONE-D-16-41
ID	severity	young	gender	ethnicity	dx_age	CxPerYr	birth_comps	centerNS	centerMILD	centerSEV	centerSMALLpct	centerEVENpct	centerMILDpct	centerSEVEREpct	centerEVENor	centerMILDor	centerSEVEREor	insurePRIV	insureOTHER	insureNONE	insurePUBLIC	INSURANCE	ins1PRIV	ins1MILITARY	ins1FED	ins1STATE	ins1OTH	ins1UNK	ins1NONE	ins1PUBLIC	ins1OTHNONE	dx_CHEMISTRY	dx_MALNUTR	dx_GENETIC	dx_OTHER	dx_STOOLS	dx_RESP	dx_MECONIUM	dx_NASALSx	dx_RECTALPRO	dx_FAMHX	dx_GI	dx_RESPGI	dx1RESPGI	dx1FTT	dx1RESP	dx1MEC	dx1STOOLS	dx1RECTALPRO
1	(0) Mild	yes (1)	female (0)	caucasian (1)	0.3	1.90476	no (0)	1	0	0	no (0)	yes (1)	no (0)	no (0)	yes (1)	no (0)	no (0)	1	0	0	0	(0) private	yes (1)	no (0)	no (0)	no (0)	no (0)	no (0)	no (0)	no (0)	no (0)	0	0	0	0	0	0	0	0	0	1	0	0	no (0)	no (0)	no (0)	no (0)	no (0)	no (0)
2	(0) Mild	yes (1)	male (1)	caucasian (1)	0	2	yes (1)	1	0	0	no (0)	yes (1)	no (0)	no (0)	yes (1)	no (0)	no (0)	1	0	0	0	(0) private	yes (1)	no (0)	no (0)	no (0)	no (0)	no (0)	no (0)	no (0)	no (0)	0	0	0	0	0	0	1	0	0	0	0	0	no (0)	no (0)	no (0)	yes (1)	no (0)	no (0)
3	(0) Mild	yes (1)	male (1)	caucasian (1)	0.6	1	yes (1)	1	0	0	no (0)	yes (1)	no (0)	no (0)	no (0)	no (0)	yes (1)	1	0	0	0	(0) private	yes (1)	no (0)	no (0)	no (0)	no (0)	no (0)	no (0)	no (0)	no (0)	0	1	0	0	1	0	1	0	0	1	1	0	no (0)	no (0)	no (0)	yes (1)	no (0)	no (0)
4	(0) Mild	yes (1)	female (0)	caucasian (1)	0.5	1.80952	no (0)	0	1	0	no (0)	no (0)	yes (1)	no (0)	no (0)	yes (1)	no (0)	1	0	0	0	(0) private	yes (1)	no (0)	no (0)	no (0)	no (0)	no (0)	no (0)	no (0)	no (0)	0	1	0	0	0	0	0	0	0	0	1	0	no (0)	yes (1)	no (0)	no (0)	no (0)	no (0)
5	(1) Severe	yes (1)	female (0)	caucasian (1)	2.2	2.30769	no (0)	1	0	0	no (0)	no (0)	no (0)	yes (1)	no (0)	no (0)	yes (1)	0	1	0	1	(3) state	no (0)	no (0)	no (0)	yes (1)	no (0)	no (0)	no (0)	yes (1)	no (0)	0	1	0	0	1	1	0	0	0	0	1	1	yes (1)	no (0)	no (0)	no (0)	no (0)	no (0)
6	(1) Severe	yes (1)	female (0)	caucasian (1)	2.9	1.27778	no (0)	1	0	0	no (0)	no (0)	yes (1)	no (0)	no (0)	yes (1)	no (0)	0	0	0	1	(3) state	no (0)	no (0)	no (0)	yes (1)	no (0)	no (0)	no (0)	yes (1)	no (0)	0	1	0	0	1	1	0	0	0	0	1	1	yes (1)	no (0)	no (0)	no (0)	no (0)	no (0)
7	(0) Mild	yes (1)	male (1)	caucasian (1)	3.9	1.23809	no (0)	1	0	0	no (0)	no (0)	yes (1)	no (0)	no (0)	yes (1)	no (0)	1	0	0	0	(0) private	yes (1)	no (0)	no (0)	no (0)	no (0)	no (0)	no (0)	no (0)	no (0)	0	0	0	0	1	0	0	0	0	0	1	0	no (0)	no (0)	no (0)	no (0)	yes (1)	no (0)
8	(0) Mild	yes (1)	female (0)	caucasian (1)	0	2.26316	yes (1)	0	1	0	no (0)	no (0)	yes (1)	no (0)	no (0)	yes (1)	no (0)	1	0	0	0	(0) private	yes (1)	no (0)	no (0)	no (0)	no (0)	no (0)	no (0)	no (0)	no (0)	0	0	0	0	0	0	1	0	0	1	0	0	no (0)	no (0)	no (0)	yes (1)	no (0)	no (0)
9	(0) Mild	yes (1)	male (1)	caucasian (1)	0	1.85714	yes (1)	0	1	0	no (0)	no (0)	yes (1)	no (0)	no (0)	yes (1)	no (0)	1	0	0	1	(0) private	yes (1)	no (0)	no (0)	no (0)	no (0)	no (0)	no (0)	no (0)	no (0)	0	0	0	0	0	0	1	0	0	0	0	0	no (0)	no (0)	no (0)	yes (1)	no (0)	no (0)
10	(0) Mild	yes (1)	male (1)	caucasian (1)	2.1	2.14286	no (0)	1	0	0	no (0)	yes (1)	no (0)	no (0)	yes (1)	no (0)	no (0)	1	0	0	0	(0) private	yes (1)	no (0)	no (0)	no (0)	no (0)	no (0)	no (0)	no (0)	no (0)	0	0	0	0	0	0	0	0	1	0	0	0	no (0)	no (0)	no (0)	no (0)	no (0)	yes (1)
11	(0) Mild	yes (1)	female (0)	caucasian (1)	5.9	3.26667	no (0)	0	1	0	no (0)	no (0)	yes (1)	no (0)	no (0)	yes (1)	no (0)	1	0	0	0	(0) private	yes (1)	no (0)	no (0)	no (0)	no (0)	no (0)	no (0)	no (0)	no (0)	0	0	0	0	0	1	0	0	1	0	0	0	no (0)	no (0)	yes (1)	no (0)	no (0)	no (0)
12	(0) Mild	yes (1)	male (1)	caucasian (1)	0.5	1.33333	no (0)	1	0	0	no (0)	no (0)	yes (1)	no (0)	no (0)	yes (1)	no (0)	0	0	0	1	(3) state	no (0)	no (0)	no (0)	yes (1)	no (0)	no (0)	no (0)	yes (1)	no (0)	0	0	0	0	0	1	0	0	0	0	0	0	no (0)	no (0)	yes (1)	no (0)	no (0)	no (0)
13	(0) Mild	yes (1)	female (0)	caucasian (1)	8	0.842105	yes (1)	1	0	0	no (0)	yes (1)	no (0)	no (0)	yes (1)	no (0)	no (0)	0	0	0	1	(3) state	no (0)	no (0)	no (0)	yes (1)	no (0)	no (0)	no (0)	yes (1)	no (0)	0	1	0	0	1	0	1	0	0	0	1	0	no (0)	no (0)	no (0)	yes (1)	no (0)	no (0)
14	(0) Mild	yes (1)	female (0)	caucasian (1)	1	1	no (0)	1	0	0	no (0)	yes (1)	no (0)	no (0)	yes (1)	no (0)	no (0)	0	0	0	0			no (0)	no (0)	no (0)	no (0)	no (0)	no (0)		no (0)	0	0	0	0	1	1	0	0	0	0	1	1	yes (1)	no (0)	no (0)	no (0)	no (0)	no (0)
15	(0) Mild	yes (1)	female (0)	caucasian (1)	0.5	1.23809	no (0)	1	0	0	no (0)	no (0)	yes (1)	no (0)	no (0)	yes (1)	no (0)	1	0	0	1	(0) private	yes (1)	no (0)	no (0)	no (0)	no (0)	no (0)	no (0)	no (0)	no (0)	0	1	0	0	1	0	0	0	0	0	1	0	no (0)	yes (1)	no (0)	no (0)	no (0)	no (0)
16	(0) Mild	yes (1)	male (1)	caucasian (1)	0	1.19048	yes (1)	1	0	0	yes (1)	no (0)	no (0)	no (0)	no (0)	yes (1)	no (0)	1	0	0	0	(0) private	yes (1)	no (0)	no (0)	no (0)	no (0)	no (0)	no (0)	no (0)	no (0)	0	0	0	0	0	0	1	0	0	0	0	0	no (0)	no (0)	no (0)	yes (1)	no (0)	no (0)
17	(0) Mild	yes (1)	male (1)	caucasian (1)	0	1.71429	yes (1)	1	0	0	no (0)	no (0)	yes (1)	no (0)	no (0)	yes (1)	no (0)	1	0	0	1	(0) private	yes (1)	no (0)	no (0)	no (0)	no (0)	no (0)	no (0)	no (0)	no (0)	0	0	0	0	0	0	1	0	0	0	0	0	no (0)	no (0)	no (0)	yes (1)	no (0)	no (0)
18	(0) Mild	yes (1)	male (1)	caucasian (1)	2.8	1.61905	no (0)	1	0	0	no (0)	yes (1)	no (0)	no (0)	yes (1)	no (0)	no (0)	1	0	0	0	(0) private	yes (1)	no (0)	no (0)	no (0)	no (0)	no (0)	no (0)	no (0)	no (0)	0	0	0	0	1	0	0	0	1	0	1	0	no (0)	no (0)	no (0)	no (0)	yes (1)	no (0)
19	(0) Mild	yes (1)	male (1)	caucasian (1)	2.5	1.76191	no (0)	1	0	0	no (0)	no (0)	yes (1)	no (0)	no (0)	yes (1)	no (0)	1	0	0	1	(0) private	yes (1)	no (0)	no (0)	no (0)	no (0)	no (0)	no (0)	no (0)	no (0)	0	0	0	0	1	0	0	0	1	0	1	0	no (0)	no (0)	no (0)	no (0)	yes (1)	no (0)
20	(0) Mild	yes (1)	female (0)	caucasian (1)	0.4	0.894737	no (0)	1	0	0	no (0)	no (0)	yes (1)	no (0)	no (0)	yes (1)	no (0)	1	0	0	0	(0) private	yes (1)	no (0)	no (0)	no (0)	no (0)	no (0)	no (0)	no (0)	no (0)	0	0	1	0	0	1	0	0	0	0	0	0	no (0)	no (0)	yes (1)	no (0)	no (0)	no (0)
21	(1) Severe	yes (1)	female (0)	caucasian (1)	0	1.28571	yes (1)	1	0	0	no (0)	no (0)	no (0)	yes (1)	no (0)	no (0)	yes (1)	0	0	0	0			no (0)	no (0)	no (0)	no (0)	no (0)	no (0)		no (0)	0	1	0	0	1	0	1	0	0	0	1	0	no (0)	no (0)	no (0)	yes (1)	no (0)	no (0)
22	(0) Mild	yes (1)	female (0)	caucasian (1)	2.1	1.42857	no (0)	0	1	0	no (0)	no (0)	yes (1)	no (0)	no (0)	yes (1)	no (0)	0	0	0	1	(3) state	no (0)	no (0)	no (0)	yes (1)	no (0)	no (0)	no (0)	yes (1)	no (0)	0	1	0	0	1	0	0	0	1	0	1	0	no (0)	yes (1)	no (0)	no (0)	no (0)	no (0)
23	(1) Severe	yes (1)	female (0)	caucasian (1)	3.4	2.85714	no (0)	0	0	1	no (0)	no (0)	no (0)	yes (1)	no (0)	no (0)	yes (1)	1	0	0	1	(0) private	yes (1)	no (0)	no (0)	no (0)	no (0)	no (0)	no (0)	no (0)	no (0)	0	0	0	0	0	0	0	0	1	0	0	0	no (0)	no (0)	no (0)	no (0)	no (0)	yes (1)
24	(0) Mild	yes (1)	male (1)	caucasian (1)	0	1.31579	yes (1)	1	0	0	no (0)	no (0)	no (0)	yes (1)	no (0)	no (0)	yes (1)	1	0	0	1	(0) private	yes (1)	no (0)	no (0)	no (0)	no (0)	no (0)	no (0)	no (0)	no (0)	0	0	0	0	0	0	1	0	0	0	0	0	no (0)	no (0)	no (0)	yes (1)	no (0)	no (0)
25	(1) Severe	yes (1)	female (0)	caucasian (1)	0.1	1.94737	yes (1)	1	0	0	no (0)	no (0)	no (0)	yes (1)	no (0)	no (0)	yes (1)	0	0	1	0	(6) none		no (0)	no (0)	no (0)	no (0)	no (0)	yes (1)		yes (1)	0	0	0	0	0	0	1	0	0	0	0	0	no (0)	no (0)	no (0)	yes (1)	no (0)	no (0)
26	(1) Severe	yes (1)	female (0)	caucasian (1)	0.3	2.33333	no (0)	1	0	0	no (0)	yes (1)	no (0)	no (0)	yes (1)	no (0)	no (0)	0	0	0	1	(3) state	no (0)	no (0)	no (0)	yes (1)	no (0)	no (0)	no (0)	yes (1)	no (0)	0	0	0	0	0	1	0	0	0	0	0	0	no (0)	no (0)	yes (1)	no (0)	no (0)	no (0)
27	(0) Mild	yes (1)	male (1)	caucasian (1)	2.1	0.619048	no (0)	1	0	0	no (0)	no (0)	yes (1)	no (0)	no (0)	yes (1)	no (0)	1	0	0	1	(0) private	yes (1)	no (0)	no (0)	no (0)	no (0)	no (0)	no (0)	no (0)	no (0)	0	1	0	0	1	1	0	0	0	0	1	1	yes (1)	no (0)	no (0)	no (0)	no (0)	no (0)
28	(0) Mild	yes (1)	male (1)	caucasian (1)	0.1	1	no (0)	1	0	0	no (0)	yes (1)	no (0)	no (0)	yes (1)	no (0)	no (0)	1	0	0	0	(0) private	yes (1)	no (0)	no (0)	no (0)	no (0)	no (0)	no (0)	no (0)	no (0)	0	0	0	0	0	0	0	0	0	0	0	0	no (0)	no (0)	no (0)	no (0)	no (0)	no (0)
29	(0) Mild	yes (1)	male (1)	caucasian (1)	0.7	1.05556	no (0)	1	0	0	no (0)	yes (1)	no (0)	no (0)	no (0)	yes (1)	no (0)	1	0	0	0	(0) private	yes (1)	no (0)	no (0)	no (0)	no (0)	no (0)	no (0)	no (0)	no (0)	0	1	0	0	0	1	0	0	0	0	1	1	yes (1)	no (0)	no (0)	no (0)	no (0)	no (0)
30	(0) Mild	yes (1)	female (0)	caucasian (1)	0	1.33333	yes (1)	1	0	0	no (0)	yes (1)	no (0)	no (0)	yes (1)	no (0)	no (0)	1	0	0	1	(0) private	yes (1)	no (0)	no (0)	no (0)	no (0)	no (0)	no (0)	no (0)	no (0)	0	0	0	0	0	0	1	0	0	1	0	0	no (0)	no (0)	no (0)	yes (1)	no (0)	no (0)
31	(1) Severe	yes (1)	female (0)	caucasian (1)	0.3	2.19048	no (0)	1	0	0	no (0)	no (0)	yes (1)	no (0)	no (0)	yes (1)	no (0)	1	0	0	0	(0) private	yes (1)	no (0)	no (0)	no (0)	no (0)	no (0)	no (0)	no (0)	no (0)	0	1	0	0	0	0	0	0	0	0	1	0	no (0)	yes (1)	no (0)	no (0)	no (0)	no (0)
32	(0) Mild	yes (1)	male (1)	caucasian (1)	0.4	0.9	no (0)	1	0	0	no (0)	no (0)	no (0)	yes (1)	no (0)	no (0)	yes (1)	1	0	0	1	(0) private	yes (1)	no (0)	no (0)	no (0)	no (0)	no (0)	no (0)	no (0)	no (0)	0	1	0	0	1	1	0	0	0	0	1	1	yes (1)	no (0)	no (0)	no (0)	no (0)	no (0)
33	(0) Mild	yes (1)	male (1)	caucasian (1)	0.5	1.44444	no (0)	1	0	0	no (0)	yes (1)	no (0)	no (0)	no (0)	yes (1)	no (0)	1	0	0	0	(0) private	yes (1)	no (0)	no (0)	no (0)	no (0)	no (0)	no (0)	no (0)	no (0)	0	0	0	0	1	1	0	0	0	0	1	1	yes (1)	no (0)	no (0)	no (0)	no (0)	no (0)
34	(1) Severe	yes (1)	female (0)	caucasian (1)	0.9	1.93333	no (0)	1	0	0	no (0)	yes (1)	no (0)	no (0)	yes (1)	no (0)	no (0)	0	0	0	1	(3) state	no (0)	no (0)	no (0)	yes (1)	no (0)	no (0)	no (0)	yes (1)	no (0)	1	1	0	0	0	1	0	0	0	0	1	1	yes (1)	no (0)	no (0)	no (0)	no (0)	no (0)
35	(0) Mild	yes (1)	female (0)	hispanic (2)	0.1	1.38095	yes (1)	1	0	0	no (0)	no (0)	no (0)	yes (1)	no (0)	no (0)	yes (1)	1	0	0	0	(0) private	yes (1)	no (0)	no (0)	no (0)	no (0)	no (0)	no (0)	no (0)	no (0)	0	1	0	0	0	0	1	0	0	0	1	0	no (0)	no (0)	no (0)	yes (1)	no (0)	no (0)
36	(1) Severe	yes (1)	male (1)	caucasian (1)	0.7	1.80952	no (0)	1	0	0	no (0)	no (0)	no (0)	yes (1)	no (0)	no (0)	yes (1)	0	0	0	0			no (0)	no (0)	no (0)	no (0)	no (0)	no (0)		no (0)	0	1	0	0	0	1	0	0	0	0	1	1	yes (1)	no (0)	no (0)	no (0)	no (0)	no (0)
37	(0) Mild	yes (1)	female (0)	caucasian (1)	0.2	0.588235	no (0)	1	0	0	no (0)	yes (1)	no (0)	no (0)	yes (1)	no (0)	no (0)	1	0	0	1	(0) private	yes (1)	no (0)	no (0)	no (0)	no (0)	no (0)	no (0)	no (0)	no (0)	0	1	0	0	1	1	0	0	0	0	1	1	yes (1)	no (0)	no (0)	no (0)	no (0)	no (0)
38	(1) Severe	yes (1)	male (1)	caucasian (1)	0	3.26667	yes (1)	1	0	0	no (0)	yes (1)	no (0)	no (0)	yes (1)	no (0)	no (0)	0	0	0	1	(3) state	no (0)	no (0)	no (0)	yes (1)	no (0)	no (0)	no (0)	yes (1)	no (0)	0	0	0	0	0	0	1	0	0	0	0	0	no (0)	no (0)	no (0)	yes (1)	no (0)	no (0)
39	(1) Severe	yes (1)	male (1)	caucasian (1)	3.2	1.71429	yes (1)	1	0	0	no (0)	yes (1)	no (0)	no (0)	yes (1)	no (0)	no (0)	1	0	0	0	(0) private	yes (1)	no (0)	no (0)	no (0)	no (0)	no (0)	no (0)	no (0)	no (0)	0	0	0	0	0	0	1	0	0	0	0	0	no (0)	no (0)	no (0)	yes (1)	no (0)	no (0)
40	(1) Severe	yes (1)	male (1)	caucasian (1)	0	1.28571	yes (1)	0	0	1	no (0)	no (0)	no (0)	yes (1)	no (0)	no (0)	yes (1)	0	0	0	1	(3) state	no (0)	no (0)	no (0)	yes (1)	no (0)	no (0)	no (0)	yes (1)	no (0)	0	0	0	0	0	0	1	0	0	0	0	0	no (0)	no (0)	no (0)	yes (1)	no (0)	no (0)
41	(1) Severe	yes (1)	male (1)	caucasian (1)	0.5	1.76191	no (0)	1	0	0	no (0)	yes (1)	no (0)	no (0)	yes (1)	no (0)	no (0)	1	0	0	0	(0) private	yes (1)	no (0)	no (0)	no (0)	no (0)	no (0)	no (0)	no (0)	no (0)	0	0	0	0	1	1	0	0	0	0	1	1	yes (1)	no (0)	no (0)	no (0)	no (0)	no (0)
42	(0) Mild	yes (1)	male (1)	caucasian (1)	1	1.95238	yes (1)	1	0	0	no (0)	yes (1)	no (0)	no (0)	yes (1)	no (0)	no (0)	1	0	0	1	(0) private	yes (1)	no (0)	no (0)	no (0)	no (0)	no (0)	no (0)	no (0)	no (0)	0	1	0	0	1	0	1	0	0	0	1	0	no (0)	no (0)	no (0)	yes (1)	no (0)	no (0)
43	(0) Mild	yes (1)	female (0)	other (5)	0.1	1.28571	no (0)	1	0	0	no (0)	yes (1)	no (0)	no (0)	no (0)	yes (1)	no (0)	0	0	0	1	(1) military	no (0)	yes (1)	no (0)	no (0)	no (0)	no (0)	no (0)	yes (1)	no (0)	0	0	1	0	0	0	0	0	0	0	0	0	no (0)	no (0)	no (0)	no (0)	no (0)	no (0)
44	(0) Mild	yes (1)	female (0)	caucasian (1)	1.6	1.22222	no (0)	1	0	0	no (0)	yes (1)	no (0)	no (0)	no (0)	yes (1)	no (0)	1	0	0	0	(0) private	yes (1)	no (0)	no (0)	no (0)	no (0)	no (0)	no (0)	no (0)	no (0)	0	0	0	0	0	1	0	0	0	1	0	0	no (0)	no (0)	yes (1)	no (0)	no (0)	no (0)
45	(0) Mild	yes (1)	male (1)	caucasian (1)	3.7	1.25	no (0)	1	0	0	no (0)	no (0)	no (0)	yes (1)	no (0)	no (0)	yes (1)	1	0	0	0	(0) private	yes (1)	no (0)	no (0)	no (0)	no (0)	no (0)	no (0)	no (0)	no (0)	0	0	0	0	1	0	0	0	0	0	1	0	no (0)	no (0)	no (0)	no (0)	yes (1)	no (0)
46	(0) Mild	yes (1)	male (1)	caucasian (1)	0.5	0.714286	no (0)	1	0	0	no (0)	yes (1)	no (0)	no (0)	yes (1)	no (0)	no (0)	1	0	0	1	(0) private	yes (1)	no (0)	no (0)	no (0)	no (0)	no (0)	no (0)	no (0)	no (0)	0	1	0	0	0	1	0	0	0	0	1	1	yes (1)	no (0)	no (0)	no (0)	no (0)	no (0)
47	(0) Mild	yes (1)	male (1)	caucasian (1)	0.5	1.80952	no (0)	0	1	0	no (0)	no (0)	yes (1)	no (0)	no (0)	yes (1)	no (0)	0	0	0	1	(3) state	no (0)	no (0)	no (0)	yes (1)	no (0)	no (0)	no (0)	yes (1)	no (0)	0	1	0	1	1	1	0	0	0	0	1	1	yes (1)	no (0)	no (0)	no (0)	no (0)	no (0)
48	(1) Severe	yes (1)	female (0)	caucasian (1)	2.5	2.05	no (0)	1	0	0	no (0)	no (0)	no (0)	yes (1)	no (0)	no (0)	yes (1)	1	0	0	0	(0) private	yes (1)	no (0)	no (0)	no (0)	no (0)	no (0)	no (0)	no (0)	no (0)	0	1	0	0	1	1	0	0	0	0	1	1	yes (1)	no (0)	no (0)	no (0)	no (0)	no (0)
49	(0) Mild	yes (1)	female (0)	african american (3)	1.8	2.52632	no (0)	0	1	0	no (0)	no (0)	yes (1)	no (0)	no (0)	yes (1)	no (0)	0	0	0	1	(3) state	no (0)	no (0)	no (0)	yes (1)	no (0)	no (0)	no (0)	yes (1)	no (0)	0	1	0	0	0	0	0	0	0	0	1	0	no (0)	yes (1)	no (0)	no (0)	no (0)	no (0)
50	(0) Mild	yes (1)	female (0)	caucasian (1)	0.1	0.619048	no (0)	1	0	0	no (0)	no (0)	yes (1)	no (0)	no (0)	yes (1)	no (0)	1	0	0	0	(0) private	yes (1)	no (0)	no (0)	no (0)	no (0)	no (0)	no (0)	no (0)	no (0)	0	1	0	0	0	0	0	0	0	0	1	0	no (0)	yes (1)	no (0)	no (0)	no (0)	no (0)
51	(1) Severe	yes (1)	female (0)	caucasian (1)	0.3	1.1875	no (0)	1	0	0	no (0)	yes (1)	no (0)	no (0)	yes (1)	no (0)	no (0)	0	1	0	0	(4) other		no (0)	no (0)	no (0)	yes (1)	no (0)	no (0)		yes (1)	0	1	0	0	1	0	0	0	0	0	1	0	no (0)	yes (1)	no (0)	no (0)	no (0)	no (0)
52	(0) Mild	yes (1)	male (1)	caucasian (1)	0.2	1.61905	yes (1)	1	0	0	no (0)	yes (1)	no (0)	no (0)	yes (1)	no (0)	no (0)	1	0	0	0	(0) private	yes (1)	no (0)	no (0)	no (0)	no (0)	no (0)	no (0)	no (0)	no (0)	0	0	0	0	0	0	1	0	0	0	0	0	no (0)	no (0)	no (0)	yes (1)	no (0)	no (0)
53	(1) Severe	yes (1)	male (1)	caucasian (1)	0.5	1.75	no (0)	0	0	1	no (0)	no (0)	no (0)	yes (1)	no (0)	no (0)	yes (1)	0	0	0	1	(3) state	no (0)	no (0)	no (0)	yes (1)	no (0)	no (0)	no (0)	yes (1)	no (0)	0	0	0	0	0	1	0	0	0	0	0	0	no (0)	no (0)	yes (1)	no (0)	no (0)	no (0)
54	(0) Mild	yes (1)	female (0)	caucasian (1)	0.2	1.47619	no (0)	0	1	0	no (0)	no (0)	yes (1)	no (0)	no (0)	yes (1)	no (0)	0	0	0	1	(3) state	no (0)	no (0)	no (0)	yes (1)	no (0)	no (0)	no (0)	yes (1)	no (0)	0	1	0	0	1	0	0	0	0	0	1	0	no (0)	yes (1)	no (0)	no (0)	no (0)	no (0)
55	(0) Mild	yes (1)	female (0)	caucasian (1)	1.4	1.05882	no (0)	1	0	0	no (0)	yes (1)	no (0)	no (0)	yes (1)	no (0)	no (0)	1	0	0	0	(0) private	yes (1)	no (0)	no (0)	no (0)	no (0)	no (0)	no (0)	no (0)	no (0)	0	1	0	0	1	0	0	0	0	0	1	0	no (0)	yes (1)	no (0)	no (0)	no (0)	no (0)
56	(0) Mild	yes (1)	female (0)	caucasian (1)	0	1.95238	yes (1)	0	0	1	no (0)	no (0)	no (0)	yes (1)	no (0)	no (0)	yes (1)	1	0	0	0	(0) private	yes (1)	no (0)	no (0)	no (0)	no (0)	no (0)	no (0)	no (0)	no (0)	0	1	0	0	0	1	1	0	0	0	1	1	yes (1)	no (0)	no (0)	no (0)	no (0)	no (0)
57	(0) Mild	yes (1)	female (0)	caucasian (1)	6.2	1.46667	no (0)	1	0	0	no (0)	yes (1)	no (0)	no (0)	no (0)	yes (1)	no (0)	1	0	0	0	(0) private	yes (1)	no (0)	no (0)	no (0)	no (0)	no (0)	no (0)	no (0)	no (0)	0	1	0	0	1	1	0	0	0	0	1	1	yes (1)	no (0)	no (0)	no (0)	no (0)	no (0)
58	(0) Mild	yes (1)	male (1)	caucasian (1)	6	1.58824	no (0)	0	0	1	no (0)	no (0)	no (0)	yes (1)	no (0)	no (0)	yes (1)	1	0	0	0	(0) private	yes (1)	no (0)	no (0)	no (0)	no (0)	no (0)	no (0)	no (0)	no (0)	0	1	0	0	1	1	0	0	0	0	1	1	yes (1)	no (0)	no (0)	no (0)	no (0)	no (0)
59	(0) Mild	yes (1)	male (1)	caucasian (1)	0	1.4	yes (1)	1	0	0	yes (1)	no (0)	no (0)	no (0)	no (0)	yes (1)	no (0)	1	0	0	0	(0) private	yes (1)	no (0)	no (0)	no (0)	no (0)	no (0)	no (0)	no (0)	no (0)	0	0	0	0	0	0	1	0	0	0	0	0	no (0)	no (0)	no (0)	yes (1)	no (0)	no (0)
60	(0) Mild	yes (1)	female (0)	caucasian (1)	0.4	1.76191	no (0)	0	1	0	no (0)	no (0)	yes (1)	no (0)	no (0)	yes (1)	no (0)	0	0	0	1	(3) state	no (0)	no (0)	no (0)	yes (1)	no (0)	no (0)	no (0)	yes (1)	no (0)	0	1	0	0	1	0	0	0	0	0	1	0	no (0)	yes (1)	no (0)	no (0)	no (0)	no (0)
61	(0) Mild	yes (1)	female (0)	caucasian (1)	0	2.28571	no (0)	1	0	0	no (0)	no (0)	yes (1)	no (0)	no (0)	yes (1)	no (0)	1	0	0	1	(0) private	yes (1)	no (0)	no (0)	no (0)	no (0)	no (0)	no (0)	no (0)	no (0)	0	0	0	0	1	0	0	0	0	0	1	0	no (0)	no (0)	no (0)	no (0)	yes (1)	no (0)
62	(0) Mild	yes (1)	female (0)	caucasian (1)	0.3	2.4	no (0)	1	0	0	no (0)	yes (1)	no (0)	no (0)	yes (1)	no (0)	no (0)	0	0	0	1	(3) state	no (0)	no (0)	no (0)	yes (1)	no (0)	no (0)	no (0)	yes (1)	no (0)	0	1	0	0	1	0	0	0	0	0	1	0	no (0)	yes (1)	no (0)	no (0)	no (0)	no (0)
63	(0) Mild	yes (1)	male (1)	caucasian (1)	0.2	2.44444	no (0)	1	0	0	no (0)	no (0)	yes (1)	no (0)	no (0)	yes (1)	no (0)	1	0	0	0	(0) private	yes (1)	no (0)	no (0)	no (0)	no (0)	no (0)	no (0)	no (0)	no (0)	0	0	1	0	1	0	0	0	0	0	1	0	no (0)	no (0)	no (0)	no (0)	yes (1)	no (0)
64	(0) Mild	yes (1)	male (1)	caucasian (1)	0.2	0.952381	yes (1)	1	0	0	no (0)	yes (1)	no (0)	no (0)	yes (1)	no (0)	no (0)	1	0	0	0	(0) private	yes (1)	no (0)	no (0)	no (0)	no (0)	no (0)	no (0)	no (0)	no (0)	0	0	0	0	0	0	1	0	0	0	0	0	no (0)	no (0)	no (0)	yes (1)	no (0)	no (0)
65	(0) Mild	yes (1)	male (1)	caucasian (1)	0	1.05882	yes (1)	1	0	0	no (0)	yes (1)	no (0)	no (0)	no (0)	yes (1)	no (0)	1	0	0	0	(0) private	yes (1)	no (0)	no (0)	no (0)	no (0)	no (0)	no (0)	no (0)	no (0)	0	0	0	0	0	0	1	0	0	0	0	0	no (0)	no (0)	no (0)	yes (1)	no (0)	no (0)
66	(0) Mild	yes (1)	female (0)	caucasian (1)	1.4	1.38095	no (0)	0	0	1	no (0)	no (0)	no (0)	yes (1)	no (0)	no (0)	yes (1)	0	0	0	1	(3) state	no (0)	no (0)	no (0)	yes (1)	no (0)	no (0)	no (0)	yes (1)	no (0)	0	0	0	0	1	0	0	0	0	0	1	0	no (0)	no (0)	no (0)	no (0)	yes (1)	no (0)
67	(1) Severe	yes (1)	male (1)	caucasian (1)	0.1	1.94737	no (0)	1	0	0	no (0)	yes (1)	no (0)	no (0)	yes (1)	no (0)	no (0)	1	0	0	1	(0) private	yes (1)	no (0)	no (0)	no (0)	no (0)	no (0)	no (0)	no (0)	no (0)	0	1	0	0	1	1	0	0	0	0	1	1	yes (1)	no (0)	no (0)	no (0)	no (0)	no (0)
68	(1) Severe	yes (1)	male (1)	caucasian (1)	0.2	2.38095	no (0)	0	0	1	no (0)	no (0)	no (0)	yes (1)	no (0)	no (0)	yes (1)	1	0	0	0	(0) private	yes (1)	no (0)	no (0)	no (0)	no (0)	no (0)	no (0)	no (0)	no (0)	1	0	0	0	1	0	0	0	0	0	1	0	no (0)	no (0)	no (0)	no (0)	yes (1)	no (0)
69	(1) Severe	yes (1)	female (0)	caucasian (1)	4.4	1.27778	no (0)	1	0	0	no (0)	no (0)	no (0)	yes (1)	no (0)	no (0)	yes (1)	0	0	0	1	(3) state	no (0)	no (0)	no (0)	yes (1)	no (0)	no (0)	no (0)	yes (1)	no (0)	0	0	0	0	0	0	0	0	0	1	0	0	no (0)	no (0)	no (0)	no (0)	no (0)	no (0)
70	(0) Mild	yes (1)	male (1)	caucasian (1)	0.4	1.3	no (0)	1	0	0	yes (1)	no (0)	no (0)	no (0)	no (0)	yes (1)	no (0)	1	0	0	0	(0) private	yes (1)	no (0)	no (0)	no (0)	no (0)	no (0)	no (0)	no (0)	no (0)	0	0	1	0	0	0	0	0	0	0	0	0	no (0)	no (0)	no (0)	no (0)	no (0)	no (0)
71	(0) Mild	yes (1)	male (1)	caucasian (1)	0.6	1.30769	no (0)	1	0	0	no (0)	no (0)	no (0)	yes (1)	no (0)	no (0)	yes (1)	0	0	0	0			no (0)	no (0)	no (0)	no (0)	no (0)	no (0)		no (0)	0	0	0	0	0	1	0	0	0	0	0	0	no (0)	no (0)	yes (1)	no (0)	no (0)	no (0)
72	(1) Severe	yes (1)	male (1)	caucasian (1)	5.4	2.46667	no (0)	1	0	0	no (0)	yes (1)	no (0)	no (0)	yes (1)	no (0)	no (0)	0	0	0	1	(3) state	no (0)	no (0)	no (0)	yes (1)	no (0)	no (0)	no (0)	yes (1)	no (0)	0	0	0	0	1	1	0	0	0	0	1	1	yes (1)	no (0)	no (0)	no (0)	no (0)	no (0)
73	(1) Severe	yes (1)	female (0)	caucasian (1)	4.3	3.25	no (0)	1	0	0	no (0)	no (0)	no (0)	yes (1)	no (0)	no (0)	yes (1)	1	0	0	0	(0) private	yes (1)	no (0)	no (0)	no (0)	no (0)	no (0)	no (0)	no (0)	no (0)	0	1	0	0	0	1	0	0	0	0	1	1	yes (1)	no (0)	no (0)	no (0)	no (0)	no (0)
74	(0) Mild	yes (1)	female (0)	caucasian (1)	0	1.21053	yes (1)	1	0	0	yes (1)	no (0)	no (0)	no (0)	no (0)	yes (1)	no (0)	0	0	0	1	(3) state	no (0)	no (0)	no (0)	yes (1)	no (0)	no (0)	no (0)	yes (1)	no (0)	0	0	0	0	0	0	1	0	0	0	0	0	no (0)	no (0)	no (0)	yes (1)	no (0)	no (0)
75	(0) Mild	yes (1)	female (0)	caucasian (1)	3.5	1.16667	no (0)	0	1	0	no (0)	no (0)	yes (1)	no (0)	no (0)	yes (1)	no (0)	1	0	0	0	(0) private	yes (1)	no (0)	no (0)	no (0)	no (0)	no (0)	no (0)	no (0)	no (0)	0	1	0	0	1	1	0	0	0	0	1	1	yes (1)	no (0)	no (0)	no (0)	no (0)	no (0)
76	(0) Mild	yes (1)	female (0)	caucasian (1)	0.5	2.42105	no (0)	1	0	0	no (0)	no (0)	yes (1)	no (0)	no (0)	yes (1)	no (0)	0	0	0	1	(3) state	no (0)	no (0)	no (0)	yes (1)	no (0)	no (0)	no (0)	yes (1)	no (0)	0	0	0	0	0	1	0	0	0	0	0	0	no (0)	no (0)	yes (1)	no (0)	no (0)	no (0)
77	(0) Mild	yes (1)	female (0)	caucasian (1)	2.2	2	no (0)	1	0	0	no (0)	no (0)	yes (1)	no (0)	no (0)	yes (1)	no (0)	1	0	0	0	(0) private	yes (1)	no (0)	no (0)	no (0)	no (0)	no (0)	no (0)	no (0)	no (0)	0	0	0	0	0	0	0	0	1	0	0	0	no (0)	no (0)	no (0)	no (0)	no (0)	yes (1)
78	(0) Mild	yes (1)	male (1)	caucasian (1)	0.1	0.9	no (0)	1	0	0	no (0)	yes (1)	no (0)	no (0)	yes (1)	no (0)	no (0)	1	0	0	0	(0) private	yes (1)	no (0)	no (0)	no (0)	no (0)	no (0)	no (0)	no (0)	no (0)	0	1	0	0	1	0	0	0	0	0	1	0	no (0)	yes (1)	no (0)	no (0)	no (0)	no (0)
79	(0) Mild	yes (1)	male (1)	caucasian (1)	0.3	1.11111	no (0)	1	0	0	yes (1)	no (0)	no (0)	no (0)	no (0)	yes (1)	no (0)	0	0	0	1	(3) state	no (0)	no (0)	no (0)	yes (1)	no (0)	no (0)	no (0)	yes (1)	no (0)	0	1	0	0	0	0	0	0	0	0	1	0	no (0)	yes (1)	no (0)	no (0)	no (0)	no (0)
80	(0) Mild	yes (1)	male (1)	caucasian (1)	0.2	1.15	no (0)	0	0	1	no (0)	no (0)	no (0)	yes (1)	no (0)	no (0)	yes (1)	1	0	0	0	(0) private	yes (1)	no (0)	no (0)	no (0)	no (0)	no (0)	no (0)	no (0)	no (0)	0	1	0	0	0	0	0	0	0	0	1	0	no (0)	yes (1)	no (0)	no (0)	no (0)	no (0)
81	(0) Mild	yes (1)	female (0)	african american (3)	0	0.857143	yes (1)	1	0	0	no (0)	no (0)	no (0)	yes (1)	no (0)	no (0)	yes (1)	0	0	0	1	(1) military	no (0)	yes (1)	no (0)	no (0)	no (0)	no (0)	no (0)	yes (1)	no (0)	0	1	0	0	0	0	1	0	0	0	1	0	no (0)	no (0)	no (0)	yes (1)	no (0)	no (0)
82	(0) Mild	yes (1)	male (1)	caucasian (1)	0	1.95238	yes (1)	1	0	0	no (0)	no (0)	no (0)	yes (1)	no (0)	no (0)	yes (1)	1	0	0	1	(0) private	yes (1)	no (0)	no (0)	no (0)	no (0)	no (0)	no (0)	no (0)	no (0)	0	0	0	0	0	0	1	0	0	0	0	0	no (0)	no (0)	no (0)	yes (1)	no (0)	no (0)
83	(1) Severe	yes (1)	female (0)	caucasian (1)	2.4	1.42857	no (0)	1	0	0	no (0)	yes (1)	no (0)	no (0)	yes (1)	no (0)	no (0)	1	0	0	1	(0) private	yes (1)	no (0)	no (0)	no (0)	no (0)	no (0)	no (0)	no (0)	no (0)	0	1	0	0	1	1	0	0	0	0	1	1	yes (1)	no (0)	no (0)	no (0)	no (0)	no (0)
84	(1) Severe	yes (1)	male (1)	caucasian (1)	5.1	2.23529	no (0)	1	0	0	no (0)	no (0)	yes (1)	no (0)	no (0)	yes (1)	no (0)	1	0	0	0	(0) private	yes (1)	no (0)	no (0)	no (0)	no (0)	no (0)	no (0)	no (0)	no (0)	0	0	0	0	0	1	0	1	0	0	0	0	no (0)	no (0)	yes (1)	no (0)	no (0)	no (0)
85	(0) Mild	yes (1)	male (1)	caucasian (1)	0	1.10526	no (0)	1	0	0	no (0)	yes (1)	no (0)	no (0)	no (0)	yes (1)	no (0)	0	0	0	0			no (0)	no (0)	no (0)	no (0)	no (0)	no (0)		no (0)	0	0	0	1	0	0	0	0	0	0	0	0	no (0)	no (0)	no (0)	no (0)	no (0)	no (0)
86	(0) Mild	yes (1)	male (1)	caucasian (1)	0.4	1.61905	no (0)	0	0	1	no (0)	no (0)	no (0)	yes (1)	no (0)	no (0)	yes (1)	1	0	0	0	(0) private	yes (1)	no (0)	no (0)	no (0)	no (0)	no (0)	no (0)	no (0)	no (0)	1	0	0	0	0	0	0	0	0	0	0	0	no (0)	no (0)	no (0)	no (0)	no (0)	no (0)
87	(0) Mild	yes (1)	male (1)	caucasian (1)	0.3	2.06667	no (0)	1	0	0	no (0)	yes (1)	no (0)	no (0)	yes (1)	no (0)	no (0)	0	0	0	1	(3) state	no (0)	no (0)	no (0)	yes (1)	no (0)	no (0)	no (0)	yes (1)	no (0)	0	1	0	0	1	0	0	0	0	0	1	0	no (0)	yes (1)	no (0)	no (0)	no (0)	no (0)
88	(0) Mild	yes (1)	male (1)	caucasian (1)	0	2.38095	yes (1)	1	0	0	no (0)	yes (1)	no (0)	no (0)	yes (1)	no (0)	no (0)	0	0	0	1	(3) state	no (0)	no (0)	no (0)	yes (1)	no (0)	no (0)	no (0)	yes (1)	no (0)	0	0	0	0	0	0	1	0	0	0	0	0	no (0)	no (0)	no (0)	yes (1)	no (0)	no (0)
89	(1) Severe	yes (1)	female (0)	caucasian (1)	0.1	2.38889	no (0)	1	0	0	no (0)	yes (1)	no (0)	no (0)	yes (1)	no (0)	no (0)	1	0	0	0	(0) private	yes (1)	no (0)	no (0)	no (0)	no (0)	no (0)	no (0)	no (0)	no (0)	0	1	0	0	0	0	0	0	0	1	1	0	no (0)	yes (1)	no (0)	no (0)	no (0)	no (0)
90	(0) Mild	yes (1)	female (0)	caucasian (1)	4.9	1.89474	no (0)	1	0	0	no (0)	yes (1)	no (0)	no (0)	yes (1)	no (0)	no (0)	1	0	0	0	(0) private	yes (1)	no (0)	no (0)	no (0)	no (0)	no (0)	no (0)	no (0)	no (0)	0	0	0	0	1	0	0	0	0	0	1	0	no (0)	no (0)	no (0)	no (0)	yes (1)	no (0)
91	(0) Mild	yes (1)	male (1)	caucasian (1)	0.4	2.47619	no (0)	1	0	0	no (0)	yes (1)	no (0)	no (0)	yes (1)	no (0)	no (0)	1	0	0	1	(0) private	yes (1)	no (0)	no (0)	no (0)	no (0)	no (0)	no (0)	no (0)	no (0)	0	0	0	0	0	1	0	0	0	0	0	0	no (0)	no (0)	yes (1)	no (0)	no (0)	no (0)
92	(0) Mild	yes (1)	male (1)	caucasian (1)	0	1.31579	yes (1)	1	0	0	no (0)	yes (1)	no (0)	no (0)	yes (1)	no (0)	no (0)	0	0	0	1	(3) state	no (0)	no (0)	no (0)	yes (1)	no (0)	no (0)	no (0)	yes (1)	no (0)	0	0	0	0	0	0	1	0	0	0	0	0	no (0)	no (0)	no (0)	yes (1)	no (0)	no (0)
93	(0) Mild	yes (1)	male (1)	caucasian (1)	3	1.8125	yes (1)	1	0	0	no (0)	yes (1)	no (0)	no (0)	yes (1)	no (0)	no (0)	1	0	0	0	(0) private	yes (1)	no (0)	no (0)	no (0)	no (0)	no (0)	no (0)	no (0)	no (0)	0	0	0	1	1	0	1	0	1	0	1	0	no (0)	no (0)	no (0)	yes (1)	no (0)	no (0)
94	(0) Mild	yes (1)	female (0)	caucasian (1)	0.1	1.625	no (0)	1	0	0	no (0)	yes (1)	no (0)	no (0)	yes (1)	no (0)	no (0)	1	0	0	1	(0) private	yes (1)	no (0)	no (0)	no (0)	no (0)	no (0)	no (0)	no (0)	no (0)	0	0	0	0	1	0	0	0	0	1	1	0	no (0)	no (0)	no (0)	no (0)	yes (1)	no (0)
95	(0) Mild	yes (1)	male (1)	caucasian (1)	2	1.47368	no (0)	1	0	0	no (0)	no (0)	yes (1)	no (0)	no (0)	yes (1)	no (0)	1	0	0	0	(0) private	yes (1)	no (0)	no (0)	no (0)	no (0)	no (0)	no (0)	no (0)	no (0)	0	0	0	0	1	0	0	0	0	0	1	0	no (0)	no (0)	no (0)	no (0)	yes (1)	no (0)
96	(0) Mild	yes (1)	female (0)	caucasian (1)	2.5	1.94737	no (0)	1	0	0	no (0)	yes (1)	no (0)	no (0)	yes (1)	no (0)	no (0)	1	0	0	0	(0) private	yes (1)	no (0)	no (0)	no (0)	no (0)	no (0)	no (0)	no (0)	no (0)	0	1	0	0	1	1	0	0	1	0	1	1	yes (1)	no (0)	no (0)	no (0)	no (0)	no (0)
97	(0) Mild	yes (1)	male (1)	caucasian (1)	2.9	1.21053	no (0)	1	0	0	yes (1)	no (0)	no (0)	no (0)	yes (1)	no (0)	no (0)	1	0	0	0	(0) private	yes (1)	no (0)	no (0)	no (0)	no (0)	no (0)	no (0)	no (0)	no (0)	0	0	0	0	1	0	0	0	0	0	1	0	no (0)	no (0)	no (0)	no (0)	yes (1)	no (0)
98	(0) Mild	yes (1)	female (0)	caucasian (1)	0	2.80952	yes (1)	1	0	0	no (0)	yes (1)	no (0)	no (0)	yes (1)	no (0)	no (0)	1	0	0	0	(0) private	yes (1)	no (0)	no (0)	no (0)	no (0)	no (0)	no (0)	no (0)	no (0)	0	0	0	1	0	0	1	0	0	0	0	0	no (0)	no (0)	no (0)	yes (1)	no (0)	no (0)
99	(0) Mild	yes (1)	female (0)	caucasian (1)	3.3	1.15789	no (0)	1	0	0	no (0)	no (0)	no (0)	yes (1)	no (0)	no (0)	yes (1)	1	0	0	0	(0) private	yes (1)	no (0)	no (0)	no (0)	no (0)	no (0)	no (0)	no (0)	no (0)	0	0	0	0	1	1	0	1	0	0	1	1	yes (1)	no (0)	no (0)	no (0)	no (0)	no (0)
100	(1) Severe	yes (1)	male (1)	caucasian (1)	0	1.23809	yes (1)	1	0	0	no (0)	yes (1)	no (0)	no (0)	yes (1)	no (0)	no (0)	1	0	0	0	(0) private	yes (1)	no (0)	no (0)	no (0)	no (0)	no (0)	no (0)	no (0)	no (0)	0	0	0	0	0	0	1	0	0	0	0	0	no (0)	no (0)	no (0)	yes (1)	no (0)	no (0)
101	(0) Mild	yes (1)	female (0)	caucasian (1)	0.2	1.68421	no (0)	1	0	0	no (0)	yes (1)	no (0)	no (0)	no (0)	no (0)	yes (1)	0	0	0	1	(3) state	no (0)	no (0)	no (0)	yes (1)	no (0)	no (0)	no (0)	yes (1)	no (0)	0	1	0	0	0	0	0	0	0	0	1	0	no (0)	yes (1)	no (0)	no (0)	no (0)	no (0)
102	(1) Severe	yes (1)	male (1)	caucasian (1)	0.4	1.07692	no (0)	1	0	0	no (0)	yes (1)	no (0)	no (0)	yes (1)	no (0)	no (0)	0	0	0	1	(1) military	no (0)	yes (1)	no (0)	no (0)	no (0)	no (0)	no (0)	yes (1)	no (0)	1	0	0	0	0	1	0	0	0	0	0	0	no (0)	no (0)	yes (1)	no (0)	no (0)	no (0)
103	(0) Mild	yes (1)	female (0)	caucasian (1)	2.8	2	no (0)	1	0	0	no (0)	yes (1)	no (0)	no (0)	yes (1)	no (0)	no (0)	0	0	0	1	(3) state	no (0)	no (0)	no (0)	yes (1)	no (0)	no (0)	no (0)	yes (1)	no (0)	0	0	0	0	1	0	0	0	1	0	1	0	no (0)	no (0)	no (0)	no (0)	yes (1)	no (0)
104	(1) Severe	yes (1)	female (0)	caucasian (1)	0	2.33333	yes (1)	1	0	0	no (0)	yes (1)	no (0)	no (0)	no (0)	yes (1)	no (0)	0	0	0	1	(3) state	no (0)	no (0)	no (0)	yes (1)	no (0)	no (0)	no (0)	yes (1)	no (0)	0	0	0	0	0	0	1	0	0	0	0	0	no (0)	no (0)	no (0)	yes (1)	no (0)	no (0)
105	(0) Mild	yes (1)	male (1)	caucasian (1)	0.4	2	no (0)	1	0	0	no (0)	yes (1)	no (0)	no (0)	yes (1)	no (0)	no (0)	1	0	0	0	(0) private	yes (1)	no (0)	no (0)	no (0)	no (0)	no (0)	no (0)	no (0)	no (0)	0	1	0	0	1	0	0	0	0	0	1	0	no (0)	yes (1)	no (0)	no (0)	no (0)	no (0)
106	(0) Mild	yes (1)	female (0)	caucasian (1)	0.6	1.5	no (0)	1	0	0	yes (1)	no (0)	no (0)	no (0)	no (0)	yes (1)	no (0)	1	0	0	0	(0) private	yes (1)	no (0)	no (0)	no (0)	no (0)	no (0)	no (0)	no (0)	no (0)	0	1	0	0	1	1	0	0	0	0	1	1	yes (1)	no (0)	no (0)	no (0)	no (0)	no (0)
107	(0) Mild	yes (1)	male (1)	caucasian (1)	0.3	1.09524	yes (1)	1	0	0	no (0)	no (0)	yes (1)	no (0)	no (0)	yes (1)	no (0)	1	0	0	1	(0) private	yes (1)	no (0)	no (0)	no (0)	no (0)	no (0)	no (0)	no (0)	no (0)	0	0	0	0	0	0	1	0	0	0	0	0	no (0)	no (0)	no (0)	yes (1)	no (0)	no (0)
108	(0) Mild	yes (1)	male (1)	caucasian (1)	0.1	2	no (0)	0	1	0	no (0)	no (0)	yes (1)	no (0)	no (0)	yes (1)	no (0)	0	0	0	1	(3) state	no (0)	no (0)	no (0)	yes (1)	no (0)	no (0)	no (0)	yes (1)	no (0)	0	0	0	0	0	0	0	0	0	1	0	0	no (0)	no (0)	no (0)	no (0)	no (0)	no (0)
109	(0) Mild	yes (1)	female (0)	caucasian (1)	2.4	1.89474	no (0)	1	0	0	no (0)	yes (1)	no (0)	no (0)	yes (1)	no (0)	no (0)	1	0	0	0	(0) private	yes (1)	no (0)	no (0)	no (0)	no (0)	no (0)	no (0)	no (0)	no (0)	0	0	0	0	1	0	0	0	1	0	1	0	no (0)	no (0)	no (0)	no (0)	yes (1)	no (0)
110	(1) Severe	yes (1)	female (0)	caucasian (1)	0.5	1.5	no (0)	1	0	0	no (0)	yes (1)	no (0)	no (0)	yes (1)	no (0)	no (0)	0	0	0	1	(3) state	no (0)	no (0)	no (0)	yes (1)	no (0)	no (0)	no (0)	yes (1)	no (0)	0	0	0	0	0	1	0	0	0	0	0	0	no (0)	no (0)	yes (1)	no (0)	no (0)	no (0)
111	(1) Severe	yes (1)	male (1)	caucasian (1)	0.7	0.904762	no (0)	1	0	0	no (0)	no (0)	no (0)	yes (1)	no (0)	no (0)	yes (1)	1	0	0	0	(0) private	yes (1)	no (0)	no (0)	no (0)	no (0)	no (0)	no (0)	no (0)	no (0)	0	0	0	0	1	1	0	0	0	0	1	1	yes (1)	no (0)	no (0)	no (0)	no (0)	no (0)
112	(0) Mild	yes (1)	male (1)	caucasian (1)	0.2	1.52632	no (0)	1	0	0	no (0)	yes (1)	no (0)	no (0)	yes (1)	no (0)	no (0)	1	0	0	1	(0) private	yes (1)	no (0)	no (0)	no (0)	no (0)	no (0)	no (0)	no (0)	no (0)	0	0	0	0	1	0	0	0	0	0	1	0	no (0)	no (0)	no (0)	no (0)	yes (1)	no (0)
113	(0) Mild	yes (1)	male (1)	caucasian (1)	3.6	2.38889	no (0)	1	0	0	no (0)	yes (1)	no (0)	no (0)	yes (1)	no (0)	no (0)	1	0	0	0	(0) private	yes (1)	no (0)	no (0)	no (0)	no (0)	no (0)	no (0)	no (0)	no (0)	0	0	0	0	1	1	0	0	1	0	1	1	yes (1)	no (0)	no (0)	no (0)	no (0)	no (0)
114	(1) Severe	yes (1)	male (1)	caucasian (1)	0.4	1.23809	no (0)	0	0	1	no (0)	no (0)	no (0)	yes (1)	no (0)	no (0)	yes (1)	1	0	0	0	(0) private	yes (1)	no (0)	no (0)	no (0)	no (0)	no (0)	no (0)	no (0)	no (0)	0	1	0	0	1	0	0	0	0	0	1	0	no (0)	yes (1)	no (0)	no (0)	no (0)	no (0)
115	(0) Mild	yes (1)	male (1)	caucasian (1)	3.5	0.705882	no (0)	1	0	0	no (0)	yes (1)	no (0)	no (0)	yes (1)	no (0)	no (0)	1	0	0	0	(0) private	yes (1)	no (0)	no (0)	no (0)	no (0)	no (0)	no (0)	no (0)	no (0)	0	1	0	0	0	1	0	0	1	0	1	1	yes (1)	no (0)	no (0)	no (0)	no (0)	no (0)
116	(1) Severe	yes (1)	female (0)	caucasian (1)	0.5	2.1	no (0)	1	0	0	no (0)	yes (1)	no (0)	no (0)	no (0)	no (0)	yes (1)	1	0	0	1	(0) private	yes (1)	no (0)	no (0)	no (0)	no (0)	no (0)	no (0)	no (0)	no (0)	0	1	0	0	0	1	0	0	0	0	1	1	yes (1)	no (0)	no (0)	no (0)	no (0)	no (0)
117	(0) Mild	yes (1)	male (1)	caucasian (1)	0.3	2.91667	no (0)	1	0	0	no (0)	yes (1)	no (0)	no (0)	yes (1)	no (0)	no (0)	1	0	0	0	(0) private	yes (1)	no (0)	no (0)	no (0)	no (0)	no (0)	no (0)	no (0)	no (0)	0	0	0	0	0	1	0	0	0	0	0	0	no (0)	no (0)	yes (1)	no (0)	no (0)	no (0)
118	(1) Severe	yes (1)	male (1)	caucasian (1)	0.1	2.25	no (0)	1	0	0	no (0)	yes (1)	no (0)	no (0)	no (0)	yes (1)	no (0)	1	0	0	0	(0) private	yes (1)	no (0)	no (0)	no (0)	no (0)	no (0)	no (0)	no (0)	no (0)	0	0	1	0	0	0	0	0	0	0	0	0	no (0)	no (0)	no (0)	no (0)	no (0)	no (0)
119	(1) Severe	yes (1)	male (1)	caucasian (1)	0.2	1.63158	no (0)	0	0	1	no (0)	no (0)	no (0)	yes (1)	no (0)	no (0)	yes (1)	1	0	0	0	(0) private	yes (1)	no (0)	no (0)	no (0)	no (0)	no (0)	no (0)	no (0)	no (0)	0	1	0	0	1	1	0	0	0	0	1	1	yes (1)	no (0)	no (0)	no (0)	no (0)	no (0)
120	(0) Mild	yes (1)	female (0)	caucasian (1)	0	2.45	yes (1)	1	0	0	no (0)	yes (1)	no (0)	no (0)	yes (1)	no (0)	no (0)	1	0	0	0	(0) private	yes (1)	no (0)	no (0)	no (0)	no (0)	no (0)	no (0)	no (0)	no (0)	0	0	0	0	0	0	1	0	0	0	0	0	no (0)	no (0)	no (0)	yes (1)	no (0)	no (0)
121	(1) Severe	yes (1)	female (0)	caucasian (1)	0.1	2.0625	yes (1)	1	0	0	no (0)	no (0)	no (0)	yes (1)	no (0)	no (0)	yes (1)	0	0	0	1	(3) state	no (0)	no (0)	no (0)	yes (1)	no (0)	no (0)	no (0)	yes (1)	no (0)	1	0	0	0	0	1	1	0	0	0	0	0	no (0)	no (0)	no (0)	yes (1)	no (0)	no (0)
122	(0) Mild	yes (1)	female (0)	caucasian (1)	0.5	1.33333	no (0)	1	0	0	no (0)	no (0)	no (0)	yes (1)	no (0)	no (0)	yes (1)	0	0	0	1	(3) state	no (0)	no (0)	no (0)	yes (1)	no (0)	no (0)	no (0)	yes (1)	no (0)	0	0	0	0	0	1	0	0	0	0	0	0	no (0)	no (0)	yes (1)	no (0)	no (0)	no (0)
123	(0) Mild	yes (1)	male (1)	caucasian (1)	0.3	1.3	no (0)	0	1	0	no (0)	no (0)	yes (1)	no (0)	no (0)	yes (1)	no (0)	1	0	0	0	(0) private	yes (1)	no (0)	no (0)	no (0)	no (0)	no (0)	no (0)	no (0)	no (0)	1	0	0	0	0	0	0	0	0	0	0	0	no (0)	no (0)	no (0)	no (0)	no (0)	no (0)
124	(1) Severe	yes (1)	male (1)	caucasian (1)	0.3	1.09524	no (0)	1	0	0	no (0)	no (0)	no (0)	yes (1)	no (0)	no (0)	yes (1)	1	0	0	0	(0) private	yes (1)	no (0)	no (0)	no (0)	no (0)	no (0)	no (0)	no (0)	no (0)	0	1	0	0	1	0	0	0	0	0	1	0	no (0)	yes (1)	no (0)	no (0)	no (0)	no (0)
125	(1) Severe	yes (1)	female (0)	caucasian (1)	0.1	1.9375	yes (1)	1	0	0	yes (1)	no (0)	no (0)	no (0)	no (0)	yes (1)	no (0)	0	0	0	1	(3) state	no (0)	no (0)	no (0)	yes (1)	no (0)	no (0)	no (0)	yes (1)	no (0)	0	0	0	0	0	0	1	0	0	0	0	0	no (0)	no (0)	no (0)	yes (1)	no (0)	no (0)
126	(0) Mild	yes (1)	female (0)	caucasian (1)	0	2.14286	yes (1)	0	1	0	no (0)	no (0)	yes (1)	no (0)	no (0)	yes (1)	no (0)	1	0	0	1	(0) private	yes (1)	no (0)	no (0)	no (0)	no (0)	no (0)	no (0)	no (0)	no (0)	0	1	0	0	0	0	1	0	0	1	1	0	no (0)	no (0)	no (0)	yes (1)	no (0)	no (0)
127	(0) Mild	yes (1)	female (0)	caucasian (1)	0.7	1.55	no (0)	1	0	0	yes (1)	no (0)	no (0)	no (0)	no (0)	yes (1)	no (0)	1	0	0	0	(0) private	yes (1)	no (0)	no (0)	no (0)	no (0)	no (0)	no (0)	no (0)	no (0)	0	0	0	0	1	1	0	0	0	0	1	1	yes (1)	no (0)	no (0)	no (0)	no (0)	no (0)
128	(1) Severe	yes (1)	male (1)	caucasian (1)	3	1.4	no (0)	1	0	0	no (0)	yes (1)	no (0)	no (0)	yes (1)	no (0)	no (0)	1	0	0	0	(0) private	yes (1)	no (0)	no (0)	no (0)	no (0)	no (0)	no (0)	no (0)	no (0)	0	1	0	0	0	0	0	0	0	0	1	0	no (0)	yes (1)	no (0)	no (0)	no (0)	no (0)
129	(1) Severe	yes (1)	male (1)	caucasian (1)	0.6	1.80952	no (0)	1	0	0	no (0)	yes (1)	no (0)	no (0)	yes (1)	no (0)	no (0)	1	0	0	0	(0) private	yes (1)	no (0)	no (0)	no (0)	no (0)	no (0)	no (0)	no (0)	no (0)	0	0	0	0	1	1	0	0	0	0	1	1	yes (1)	no (0)	no (0)	no (0)	no (0)	no (0)
130	(0) Mild	yes (1)	male (1)	caucasian (1)	1.9	1.6	no (0)	1	0	0	no (0)	yes (1)	no (0)	no (0)	yes (1)	no (0)	no (0)	1	0	0	1	(0) private	yes (1)	no (0)	no (0)	no (0)	no (0)	no (0)	no (0)	no (0)	no (0)	0	0	0	0	1	1	0	0	0	0	1	1	yes (1)	no (0)	no (0)	no (0)	no (0)	no (0)
131	(1) Severe	yes (1)	female (0)	caucasian (1)	0	1.86667	no (0)	1	0	0	no (0)	yes (1)	no (0)	no (0)	no (0)	yes (1)	no (0)	1	0	0	0	(0) private	yes (1)	no (0)	no (0)	no (0)	no (0)	no (0)	no (0)	no (0)	no (0)	0	0	1	0	0	0	0	0	0	0	0	0	no (0)	no (0)	no (0)	no (0)	no (0)	no (0)
132	(1) Severe	yes (1)	female (0)	other (5)	0.1	2.25	no (0)	1	0	0	no (0)	yes (1)	no (0)	no (0)	no (0)	yes (1)	no (0)	1	0	0	0	(0) private	yes (1)	no (0)	no (0)	no (0)	no (0)	no (0)	no (0)	no (0)	no (0)	0	0	1	0	0	0	0	0	0	1	0	0	no (0)	no (0)	no (0)	no (0)	no (0)	no (0)
133	(0) Mild	yes (1)	female (0)	caucasian (1)	0	1.90476	yes (1)	1	0	0	no (0)	no (0)	yes (1)	no (0)	no (0)	yes (1)	no (0)	1	0	0	1	(0) private	yes (1)	no (0)	no (0)	no (0)	no (0)	no (0)	no (0)	no (0)	no (0)	0	0	0	0	0	0	1	0	0	0	0	0	no (0)	no (0)	no (0)	yes (1)	no (0)	no (0)
134	(1) Severe	yes (1)	female (0)	caucasian (1)	0.2	1.14286	no (0)	1	0	0	no (0)	yes (1)	no (0)	no (0)	yes (1)	no (0)	no (0)	1	0	0	0	(0) private	yes (1)	no (0)	no (0)	no (0)	no (0)	no (0)	no (0)	no (0)	no (0)	0	1	0	0	0	0	0	0	0	0	1	0	no (0)	yes (1)	no (0)	no (0)	no (0)	no (0)
135	(0) Mild	yes (1)	male (1)	caucasian (1)	0	1.55	yes (1)	1	0	0	no (0)	yes (1)	no (0)	no (0)	yes (1)	no (0)	no (0)	1	0	0	1	(0) private	yes (1)	no (0)	no (0)	no (0)	no (0)	no (0)	no (0)	no (0)	no (0)	0	0	0	0	0	0	1	0	0	1	0	0	no (0)	no (0)	no (0)	yes (1)	no (0)	no (0)
136	(0) Mild	yes (1)	male (1)	caucasian (1)	0.8	1.36842	no (0)	0	1	0	no (0)	no (0)	yes (1)	no (0)	no (0)	yes (1)	no (0)	1	0	0	0	(0) private	yes (1)	no (0)	no (0)	no (0)	no (0)	no (0)	no (0)	no (0)	no (0)	0	1	0	0	0	1	0	0	0	0	1	1	yes (1)	no (0)	no (0)	no (0)	no (0)	no (0)
137	(0) Mild	yes (1)	male (1)	caucasian (1)	0.1	1.85714	yes (1)	0	1	0	no (0)	no (0)	yes (1)	no (0)	no (0)	yes (1)	no (0)	1	0	0	1	(0) private	yes (1)	no (0)	no (0)	no (0)	no (0)	no (0)	no (0)	no (0)	no (0)	0	1	0	0	0	1	1	0	0	0	1	1	yes (1)	no (0)	no (0)	no (0)	no (0)	no (0)
138	(1) Severe	yes (1)	female (0)	caucasian (1)	0	1.6	yes (1)	1	0	0	no (0)	no (0)	no (0)	yes (1)	no (0)	no (0)	yes (1)	1	0	0	1	(0) private	yes (1)	no (0)	no (0)	no (0)	no (0)	no (0)	no (0)	no (0)	no (0)	0	0	0	0	0	0	1	0	0	0	0	0	no (0)	no (0)	no (0)	yes (1)	no (0)	no (0)
139	(1) Severe	yes (1)	male (1)	caucasian (1)	0	3.0625	yes (1)	1	0	0	no (0)	yes (1)	no (0)	no (0)	yes (1)	no (0)	no (0)	1	0	0	0	(0) private	yes (1)	no (0)	no (0)	no (0)	no (0)	no (0)	no (0)	no (0)	no (0)	0	1	0	0	0	0	1	0	0	0	1	0	no (0)	no (0)	no (0)	yes (1)	no (0)	no (0)
140	(1) Severe	yes (1)	male (1)	caucasian (1)	2.4	1.78947	no (0)	1	0	0	no (0)	yes (1)	no (0)	no (0)	yes (1)	no (0)	no (0)	1	0	0	0	(0) private	yes (1)	no (0)	no (0)	no (0)	no (0)	no (0)	no (0)	no (0)	no (0)	1	0	0	0	0	0	0	0	1	0	0	0	no (0)	no (0)	no (0)	no (0)	no (0)	yes (1)
141	(1) Severe	yes (1)	female (0)	caucasian (1)	0.8	1.35294	no (0)	1	0	0	no (0)	yes (1)	no (0)	no (0)	no (0)	yes (1)	no (0)	1	0	0	1	(0) private	yes (1)	no (0)	no (0)	no (0)	no (0)	no (0)	no (0)	no (0)	no (0)	0	1	0	0	0	0	0	0	0	0	1	0	no (0)	yes (1)	no (0)	no (0)	no (0)	no (0)
142	(1) Severe	yes (1)	male (1)	caucasian (1)	0.3	1.5	no (0)	1	0	0	no (0)	yes (1)	no (0)	no (0)	yes (1)	no (0)	no (0)	1	0	0	0	(0) private	yes (1)	no (0)	no (0)	no (0)	no (0)	no (0)	no (0)	no (0)	no (0)	0	0	0	0	1	1	0	0	0	0	1	1	yes (1)	no (0)	no (0)	no (0)	no (0)	no (0)
143	(0) Mild	yes (1)	female (0)	caucasian (1)	0.1	0.411765	yes (1)	0	1	0	no (0)	no (0)	yes (1)	no (0)	no (0)	yes (1)	no (0)	1	0	0	0	(0) private	yes (1)	no (0)	no (0)	no (0)	no (0)	no (0)	no (0)	no (0)	no (0)	0	1	0	0	1	1	1	0	0	0	1	1	yes (1)	no (0)	no (0)	no (0)	no (0)	no (0)
144	(1) Severe	yes (1)	female (0)	caucasian (1)	0	1.76471	yes (1)	1	0	0	no (0)	yes (1)	no (0)	no (0)	yes (1)	no (0)	no (0)	1	0	0	0	(0) private	yes (1)	no (0)	no (0)	no (0)	no (0)	no (0)	no (0)	no (0)	no (0)	0	0	0	0	0	0	1	0	0	0	0	0	no (0)	no (0)	no (0)	yes (1)	no (0)	no (0)
145	(0) Mild	yes (1)	female (0)	caucasian (1)	0.3	1.76191	no (0)	1	0	0	no (0)	yes (1)	no (0)	no (0)	yes (1)	no (0)	no (0)	1	0	0	1	(0) private	yes (1)	no (0)	no (0)	no (0)	no (0)	no (0)	no (0)	no (0)	no (0)	0	1	0	0	0	0	0	0	0	0	1	0	no (0)	yes (1)	no (0)	no (0)	no (0)	no (0)
146	(0) Mild	yes (1)	male (1)	caucasian (1)	0	1.1	no (0)	0	1	0	no (0)	no (0)	yes (1)	no (0)	no (0)	yes (1)	no (0)	1	0	0	0	(0) private	yes (1)	no (0)	no (0)	no (0)	no (0)	no (0)	no (0)	no (0)	no (0)	0	0	1	0	0	0	0	0	0	0	0	0	no (0)	no (0)	no (0)	no (0)	no (0)	no (0)
147	(1) Severe	yes (1)	male (1)	caucasian (1)	0.5	1.90476	yes (1)	1	0	0	no (0)	no (0)	no (0)	yes (1)	no (0)	no (0)	yes (1)	0	0	0	1	(3) state	no (0)	no (0)	no (0)	yes (1)	no (0)	no (0)	no (0)	yes (1)	no (0)	0	0	0	0	0	0	1	0	0	0	0	0	no (0)	no (0)	no (0)	yes (1)	no (0)	no (0)
148	(0) Mild	yes (1)	female (0)	caucasian (1)	0.4	0.947368	yes (1)	1	0	0	no (0)	yes (1)	no (0)	no (0)	yes (1)	no (0)	no (0)	0	0	0	1	(3) state	no (0)	no (0)	no (0)	yes (1)	no (0)	no (0)	no (0)	yes (1)	no (0)	0	1	0	0	1	1	1	0	0	0	1	1	yes (1)	no (0)	no (0)	no (0)	no (0)	no (0)
149	(1) Severe	yes (1)	female (0)	caucasian (1)	0.3	5.57143	no (0)	0	1	0	no (0)	no (0)	yes (1)	no (0)	no (0)	yes (1)	no (0)	1	0	0	0	(0) private	yes (1)	no (0)	no (0)	no (0)	no (0)	no (0)	no (0)	no (0)	no (0)	0	1	0	1	1	1	0	0	0	0	1	1	yes (1)	no (0)	no (0)	no (0)	no (0)	no (0)
150	(1) Severe	yes (1)	female (0)	caucasian (1)	0.5	0.461539	no (0)	0	0	1	no (0)	no (0)	no (0)	yes (1)	no (0)	no (0)	yes (1)	0	0	0	1	(1) military	no (0)	yes (1)	no (0)	no (0)	no (0)	no (0)	no (0)	yes (1)	no (0)	1	1	0	0	1	1	0	0	0	0	1	1	yes (1)	no (0)	no (0)	no (0)	no (0)	no (0)
151	(1) Severe	yes (1)	female (0)	caucasian (1)	0.1	1.31579	no (0)	1	0	0	no (0)	yes (1)	no (0)	no (0)	yes (1)	no (0)	no (0)	1	0	0	0	(0) private	yes (1)	no (0)	no (0)	no (0)	no (0)	no (0)	no (0)	no (0)	no (0)	0	1	0	0	1	0	0	0	0	1	1	0	no (0)	yes (1)	no (0)	no (0)	no (0)	no (0)
152	(0) Mild	yes (1)	male (1)	caucasian (1)	1.8	1.66667	no (0)	1	0	0	no (0)	no (0)	yes (1)	no (0)	no (0)	yes (1)	no (0)	1	0	0	0	(0) private	yes (1)	no (0)	no (0)	no (0)	no (0)	no (0)	no (0)	no (0)	no (0)	0	0	0	0	1	1	0	0	0	0	1	1	yes (1)	no (0)	no (0)	no (0)	no (0)	no (0)
153	(1) Severe	yes (1)	male (1)	african american (3)	0.3	1.23809	no (0)	1	0	0	no (0)	no (0)	no (0)	yes (1)	no (0)	no (0)	yes (1)	0	0	0	1	(3) state	no (0)	no (0)	no (0)	yes (1)	no (0)	no (0)	no (0)	yes (1)	no (0)	1	1	0	0	1	1	0	0	0	0	1	1	yes (1)	no (0)	no (0)	no (0)	no (0)	no (0)
154	(1) Severe	yes (1)	female (0)	caucasian (1)	0.8	1.80952	no (0)	1	0	0	no (0)	no (0)	no (0)	yes (1)	no (0)	no (0)	yes (1)	0	0	0	1	(3) state	no (0)	no (0)	no (0)	yes (1)	no (0)	no (0)	no (0)	yes (1)	no (0)	0	0	0	0	0	1	0	0	0	1	0	0	no (0)	no (0)	yes (1)	no (0)	no (0)	no (0)
155	(1) Severe	yes (1)	male (1)	caucasian (1)	0.1	2.73684	no (0)	1	0	0	no (0)	yes (1)	no (0)	no (0)	yes (1)	no (0)	no (0)	1	0	0	1	(0) private	yes (1)	no (0)	no (0)	no (0)	no (0)	no (0)	no (0)	no (0)	no (0)	0	1	0	0	0	0	0	0	0	0	1	0	no (0)	yes (1)	no (0)	no (0)	no (0)	no (0)
156	(0) Mild	yes (1)	male (1)	caucasian (1)	0.6	1.65	no (0)	1	0	0	no (0)	no (0)	yes (1)	no (0)	no (0)	yes (1)	no (0)	0	0	0	1	(3) state	no (0)	no (0)	no (0)	yes (1)	no (0)	no (0)	no (0)	yes (1)	no (0)	0	0	0	0	0	1	0	0	0	0	0	0	no (0)	no (0)	yes (1)	no (0)	no (0)	no (0)
157	(1) Severe	yes (1)	female (0)	caucasian (1)	1	1.23529	no (0)	1	0	0	yes (1)	no (0)	no (0)	no (0)	no (0)	yes (1)	no (0)	0	0	0	1	(3) state	no (0)	no (0)	no (0)	yes (1)	no (0)	no (0)	no (0)	yes (1)	no (0)	0	1	0	0	0	1	0	0	0	0	1	1	yes (1)	no (0)	no (0)	no (0)	no (0)	no (0)
158	(1) Severe	yes (1)	male (1)	caucasian (1)	2	1.94737	no (0)	1	0	0	no (0)	no (0)	no (0)	yes (1)	no (0)	no (0)	yes (1)	1	0	0	0	(0) private	yes (1)	no (0)	no (0)	no (0)	no (0)	no (0)	no (0)	no (0)	no (0)	0	0	0	0	0	1	0	0	0	0	0	0	no (0)	no (0)	yes (1)	no (0)	no (0)	no (0)
159	(1) Severe	yes (1)	male (1)	caucasian (1)	1.5	1.57895	no (0)	1	0	0	no (0)	no (0)	no (0)	yes (1)	no (0)	no (0)	yes (1)	0	0	0	1	(3) state	no (0)	no (0)	no (0)	yes (1)	no (0)	no (0)	no (0)	yes (1)	no (0)	0	0	0	0	0	0	0	0	0	1	0	0	no (0)	no (0)	no (0)	no (0)	no (0)	no (0)
160	(1) Severe	yes (1)	male (1)	caucasian (1)	0.3	1.73333	no (0)	1	0	0	no (0)	no (0)	no (0)	yes (1)	no (0)	no (0)	yes (1)	0	0	0	1	(1) military	no (0)	yes (1)	no (0)	no (0)	no (0)	no (0)	no (0)	yes (1)	no (0)	0	0	0	0	0	1	0	0	0	0	0	0	no (0)	no (0)	yes (1)	no (0)	no (0)	no (0)
161	(1) Severe	yes (1)	female (0)	caucasian (1)	2	2.23077	no (0)	1	0	0	no (0)	yes (1)	no (0)	no (0)	yes (1)	no (0)	no (0)	0	0	0	1	(3) state	no (0)	no (0)	no (0)	yes (1)	no (0)	no (0)	no (0)	yes (1)	no (0)	0	1	0	0	1	0	0	0	0	0	1	0	no (0)	yes (1)	no (0)	no (0)	no (0)	no (0)
162	(0) Mild	yes (1)	female (0)	caucasian (1)	1.7	2	no (0)	1	0	0	no (0)	no (0)	no (0)	yes (1)	no (0)	no (0)	yes (1)	1	0	0	0	(0) private	yes (1)	no (0)	no (0)	no (0)	no (0)	no (0)	no (0)	no (0)	no (0)	0	1	0	0	1	0	0	0	0	0	1	0	no (0)	yes (1)	no (0)	no (0)	no (0)	no (0)
163	(1) Severe	yes (1)	female (0)	caucasian (1)	0.1	3.07143	no (0)	1	0	0	no (0)	no (0)	no (0)	yes (1)	no (0)	no (0)	yes (1)	1	0	0	1	(0) private	yes (1)	no (0)	no (0)	no (0)	no (0)	no (0)	no (0)	no (0)	no (0)	0	1	0	0	1	0	0	0	0	0	1	0	no (0)	yes (1)	no (0)	no (0)	no (0)	no (0)
164	(1) Severe	yes (1)	male (1)	caucasian (1)	0.2	1.65	no (0)	1	0	0	no (0)	no (0)	no (0)	yes (1)	no (0)	no (0)	yes (1)	1	0	0	0	(0) private	yes (1)	no (0)	no (0)	no (0)	no (0)	no (0)	no (0)	no (0)	no (0)	0	1	0	0	1	1	0	0	0	0	1	1	yes (1)	no (0)	no (0)	no (0)	no (0)	no (0)
165	(1) Severe	yes (1)	female (0)	caucasian (1)	0.1	2	no (0)	1	0	0	no (0)	yes (1)	no (0)	no (0)	no (0)	no (0)	yes (1)	1	0	0	0	(0) private	yes (1)	no (0)	no (0)	no (0)	no (0)	no (0)	no (0)	no (0)	no (0)	0	1	0	0	0	0	0	0	0	0	1	0	no (0)	yes (1)	no (0)	no (0)	no (0)	no (0)
166	(0) Mild	yes (1)	female (0)	caucasian (1)	0.1	1.33333	no (0)	1	0	0	no (0)	yes (1)	no (0)	no (0)	yes (1)	no (0)	no (0)	1	0	0	1	(0) private	yes (1)	no (0)	no (0)	no (0)	no (0)	no (0)	no (0)	no (0)	no (0)	0	0	0	0	0	0	0	0	0	1	0	0	no (0)	no (0)	no (0)	no (0)	no (0)	no (0)
167	(1) Severe	yes (1)	male (1)	caucasian (1)	0.1	2.71429	no (0)	1	0	0	no (0)	yes (1)	no (0)	no (0)	yes (1)	no (0)	no (0)	1	0	0	0	(0) private	yes (1)	no (0)	no (0)	no (0)	no (0)	no (0)	no (0)	no (0)	no (0)	0	0	0	0	0	0	0	0	0	1	0	0	no (0)	no (0)	no (0)	no (0)	no (0)	no (0)
168	(0) Mild	yes (1)	female (0)	caucasian (1)	0.4	2.28571	yes (1)	0	1	0	no (0)	no (0)	yes (1)	no (0)	no (0)	yes (1)	no (0)	1	0	0	0	(0) private	yes (1)	no (0)	no (0)	no (0)	no (0)	no (0)	no (0)	no (0)	no (0)	1	1	0	0	1	1	1	0	0	0	1	1	yes (1)	no (0)	no (0)	no (0)	no (0)	no (0)
169	(0) Mild	yes (1)	male (1)	caucasian (1)	0.6	2.27778	no (0)	0	0	1	no (0)	no (0)	no (0)	yes (1)	no (0)	no (0)	yes (1)	1	0	0	0	(0) private	yes (1)	no (0)	no (0)	no (0)	no (0)	no (0)	no (0)	no (0)	no (0)	0	1	0	0	1	1	0	0	0	0	1	1	yes (1)	no (0)	no (0)	no (0)	no (0)	no (0)
170	(1) Severe	yes (1)	female (0)	caucasian (1)	0	1.66667	yes (1)	1	0	0	no (0)	yes (1)	no (0)	no (0)	no (0)	no (0)	yes (1)	1	0	0	0	(0) private	yes (1)	no (0)	no (0)	no (0)	no (0)	no (0)	no (0)	no (0)	no (0)	0	0	0	0	0	0	1	0	0	0	0	0	no (0)	no (0)	no (0)	yes (1)	no (0)	no (0)
171	(1) Severe	yes (1)	male (1)	caucasian (1)	0.3	2.3	no (0)	1	0	0	no (0)	yes (1)	no (0)	no (0)	yes (1)	no (0)	no (0)	0	0	0	1	(3) state	no (0)	no (0)	no (0)	yes (1)	no (0)	no (0)	no (0)	yes (1)	no (0)	0	1	0	0	0	1	0	0	0	0	1	1	yes (1)	no (0)	no (0)	no (0)	no (0)	no (0)
172	(0) Mild	yes (1)	male (1)	caucasian (1)	2.6	1.42857	no (0)	1	0	0	no (0)	yes (1)	no (0)	no (0)	no (0)	no (0)	yes (1)	0	0	0	1	(3) state	no (0)	no (0)	no (0)	yes (1)	no (0)	no (0)	no (0)	yes (1)	no (0)	0	0	0	0	1	1	0	0	0	1	1	1	yes (1)	no (0)	no (0)	no (0)	no (0)	no (0)
173	(1) Severe	yes (1)	female (0)	caucasian (1)	0.7	1.06667	no (0)	0	0	1	no (0)	no (0)	no (0)	yes (1)	no (0)	no (0)	yes (1)	0	0	0	1	(3) state	no (0)	no (0)	no (0)	yes (1)	no (0)	no (0)	no (0)	yes (1)	no (0)	0	1	0	0	0	1	0	0	0	0	1	1	yes (1)	no (0)	no (0)	no (0)	no (0)	no (0)
174	(1) Severe	yes (1)	female (0)	caucasian (1)	0.7	2.25	yes (1)	1	0	0	no (0)	no (0)	yes (1)	no (0)	no (0)	yes (1)	no (0)	0	0	0	1	(3) state	no (0)	no (0)	no (0)	yes (1)	no (0)	no (0)	no (0)	yes (1)	no (0)	0	0	0	0	1	0	1	0	0	1	1	0	no (0)	no (0)	no (0)	yes (1)	no (0)	no (0)
175	(1) Severe	yes (1)	female (0)	caucasian (1)	0.2	2.05	no (0)	1	0	0	no (0)	no (0)	no (0)	yes (1)	no (0)	no (0)	yes (1)	1	0	0	1	(0) private	yes (1)	no (0)	no (0)	no (0)	no (0)	no (0)	no (0)	no (0)	no (0)	0	1	0	0	0	1	0	0	0	0	1	1	yes (1)	no (0)	no (0)	no (0)	no (0)	no (0)
176	(1) Severe	yes (1)	male (1)	caucasian (1)	0.9	1.5	no (0)	1	0	0	no (0)	no (0)	yes (1)	no (0)	no (0)	yes (1)	no (0)	1	0	0	1	(0) private	yes (1)	no (0)	no (0)	no (0)	no (0)	no (0)	no (0)	no (0)	no (0)	0	1	0	0	1	1	0	0	0	0	1	1	yes (1)	no (0)	no (0)	no (0)	no (0)	no (0)
177	(0) Mild	yes (1)	male (1)	caucasian (1)	0.6	1.88235	no (0)	1	0	0	no (0)	yes (1)	no (0)	no (0)	yes (1)	no (0)	no (0)	1	0	0	0	(0) private	yes (1)	no (0)	no (0)	no (0)	no (0)	no (0)	no (0)	no (0)	no (0)	1	0	0	0	0	0	0	0	0	0	0	0	no (0)	no (0)	no (0)	no (0)	no (0)	no (0)
178	(1) Severe	yes (1)	female (0)	caucasian (1)	0.2	1.75	yes (1)	0	0	1	no (0)	no (0)	no (0)	yes (1)	no (0)	no (0)	yes (1)	1	0	0	0	(0) private	yes (1)	no (0)	no (0)	no (0)	no (0)	no (0)	no (0)	no (0)	no (0)	0	0	0	0	0	1	1	0	0	0	0	0	no (0)	no (0)	no (0)	yes (1)	no (0)	no (0)
179	(0) Mild	yes (1)	male (1)	caucasian (1)	0	0.789474	yes (1)	1	0	0	no (0)	no (0)	yes (1)	no (0)	no (0)	yes (1)	no (0)	1	0	0	1	(0) private	yes (1)	no (0)	no (0)	no (0)	no (0)	no (0)	no (0)	no (0)	no (0)	0	0	0	0	0	0	1	0	0	1	0	0	no (0)	no (0)	no (0)	yes (1)	no (0)	no (0)
180	(0) Mild	yes (1)	female (0)	caucasian (1)	0.3	1.85	no (0)	1	0	0	no (0)	no (0)	yes (1)	no (0)	no (0)	yes (1)	no (0)	0	0	0	1	(2) federal	no (0)	no (0)	yes (1)	no (0)	no (0)	no (0)	no (0)	yes (1)	no (0)	0	1	0	0	1	1	0	0	0	0	1	1	yes (1)	no (0)	no (0)	no (0)	no (0)	no (0)
181	(1) Severe	yes (1)	female (0)	caucasian (1)	0.5	2.47619	no (0)	1	0	0	no (0)	no (0)	yes (1)	no (0)	no (0)	yes (1)	no (0)	0	0	0	1	(3) state	no (0)	no (0)	no (0)	yes (1)	no (0)	no (0)	no (0)	yes (1)	no (0)	0	0	0	0	0	1	0	0	0	0	0	0	no (0)	no (0)	yes (1)	no (0)	no (0)	no (0)
182	(1) Severe	yes (1)	male (1)	caucasian (1)	1.6	1.38095	no (0)	1	0	0	no (0)	no (0)	no (0)	yes (1)	no (0)	no (0)	yes (1)	1	0	0	0	(0) private	yes (1)	no (0)	no (0)	no (0)	no (0)	no (0)	no (0)	no (0)	no (0)	0	1	0	0	1	0	0	0	0	0	1	0	no (0)	yes (1)	no (0)	no (0)	no (0)	no (0)
183	(1) Severe	yes (1)	female (0)	caucasian (1)	0	2.06667	no (0)	1	0	0	no (0)	yes (1)	no (0)	no (0)	no (0)	no (0)	yes (1)	0	0	0	1	(3) state	no (0)	no (0)	no (0)	yes (1)	no (0)	no (0)	no (0)	yes (1)	no (0)	0	0	0	0	0	0	0	0	0	1	0	0	no (0)	no (0)	no (0)	no (0)	no (0)	no (0)
184	(0) Mild	yes (1)	male (1)	caucasian (1)	0.7	1.47619	no (0)	1	0	0	no (0)	no (0)	yes (1)	no (0)	no (0)	yes (1)	no (0)	1	0	0	1	(0) private	yes (1)	no (0)	no (0)	no (0)	no (0)	no (0)	no (0)	no (0)	no (0)	0	0	0	0	0	1	0	0	0	0	0	0	no (0)	no (0)	yes (1)	no (0)	no (0)	no (0)
185	(1) Severe	yes (1)	male (1)	caucasian (1)	0.1	1.85714	no (0)	1	0	0	no (0)	no (0)	no (0)	yes (1)	no (0)	no (0)	yes (1)	0	0	0	1	(3) state	no (0)	no (0)	no (0)	yes (1)	no (0)	no (0)	no (0)	yes (1)	no (0)	0	0	0	0	0	0	0	0	0	1	0	0	no (0)	no (0)	no (0)	no (0)	no (0)	no (0)
186	(1) Severe	yes (1)	male (1)	caucasian (1)	0	2.93333	yes (1)	0	0	1	no (0)	no (0)	no (0)	yes (1)	no (0)	no (0)	yes (1)	1	0	0	0	(0) private	yes (1)	no (0)	no (0)	no (0)	no (0)	no (0)	no (0)	no (0)	no (0)	0	0	0	0	0	0	1	0	0	0	0	0	no (0)	no (0)	no (0)	yes (1)	no (0)	no (0)
187	(1) Severe	yes (1)	female (0)	caucasian (1)	1.2	2.83333	no (0)	0	0	1	no (0)	no (0)	no (0)	yes (1)	no (0)	no (0)	yes (1)	0	0	0	1	(3) state	no (0)	no (0)	no (0)	yes (1)	no (0)	no (0)	no (0)	yes (1)	no (0)	0	0	0	0	0	1	0	0	0	0	0	0	no (0)	no (0)	yes (1)	no (0)	no (0)	no (0)
188	(0) Mild	yes (1)	male (1)	caucasian (1)	0.3	1.77778	no (0)	1	0	0	no (0)	yes (1)	no (0)	no (0)	yes (1)	no (0)	no (0)	0	0	0	1	(1) military	no (0)	yes (1)	no (0)	no (0)	no (0)	no (0)	no (0)	yes (1)	no (0)	0	0	0	0	0	1	0	0	0	0	0	0	no (0)	no (0)	yes (1)	no (0)	no (0)	no (0)
189	(1) Severe	yes (1)	female (0)	caucasian (1)	0	2.5	yes (1)	1	0	0	no (0)	yes (1)	no (0)	no (0)	yes (1)	no (0)	no (0)	0	0	0	1	(3) state	no (0)	no (0)	no (0)	yes (1)	no (0)	no (0)	no (0)	yes (1)	no (0)	0	0	1	0	0	0	1	0	0	0	0	0	no (0)	no (0)	no (0)	yes (1)	no (0)	no (0)
190	(1) Severe	yes (1)	male (1)	caucasian (1)	1.6	2	no (0)	1	0	0	no (0)	yes (1)	no (0)	no (0)	yes (1)	no (0)	no (0)	0	0	0	1	(3) state	no (0)	no (0)	no (0)	yes (1)	no (0)	no (0)	no (0)	yes (1)	no (0)	1	1	0	0	1	1	0	0	0	0	1	1	yes (1)	no (0)	no (0)	no (0)	no (0)	no (0)
191	(1) Severe	yes (1)	female (0)	caucasian (1)	1	2.16667	yes (1)	0	0	1	no (0)	no (0)	no (0)	yes (1)	no (0)	no (0)	yes (1)	0	0	0	1	(3) state	no (0)	no (0)	no (0)	yes (1)	no (0)	no (0)	no (0)	yes (1)	no (0)	0	0	0	0	0	0	1	0	0	0	0	0	no (0)	no (0)	no (0)	yes (1)	no (0)	no (0)
192	(1) Severe	yes (1)	male (1)	caucasian (1)	1.7	2.61538	no (0)	0	0	1	no (0)	no (0)	no (0)	yes (1)	no (0)	no (0)	yes (1)	1	0	0	0	(0) private	yes (1)	no (0)	no (0)	no (0)	no (0)	no (0)	no (0)	no (0)	no (0)	0	1	0	0	1	1	0	0	0	0	1	1	yes (1)	no (0)	no (0)	no (0)	no (0)	no (0)
193	(1) Severe	yes (1)	female (0)	caucasian (1)	2.7	3.72727	no (0)	1	0	0	no (0)	yes (1)	no (0)	no (0)	yes (1)	no (0)	no (0)	1	0	0	0	(0) private	yes (1)	no (0)	no (0)	no (0)	no (0)	no (0)	no (0)	no (0)	no (0)	1	0	1	0	0	0	0	0	0	0	0	0	no (0)	no (0)	no (0)	no (0)	no (0)	no (0)
194	(0) Mild	yes (1)	female (0)	caucasian (1)	0.7	1.6875	no (0)	1	0	0	no (0)	no (0)	no (0)	yes (1)	no (0)	no (0)	yes (1)	0	0	0	1	(3) state	no (0)	no (0)	no (0)	yes (1)	no (0)	no (0)	no (0)	yes (1)	no (0)	0	0	0	0	0	1	0	0	0	0	0	0	no (0)	no (0)	yes (1)	no (0)	no (0)	no (0)
195	(1) Severe	yes (1)	male (1)	caucasian (1)	2.7	1.875	no (0)	0	0	1	no (0)	no (0)	no (0)	yes (1)	no (0)	no (0)	yes (1)	1	0	0	0	(0) private	yes (1)	no (0)	no (0)	no (0)	no (0)	no (0)	no (0)	no (0)	no (0)	0	0	0	0	0	1	0	0	0	0	0	0	no (0)	no (0)	yes (1)	no (0)	no (0)	no (0)
196	(1) Severe	yes (1)	female (0)	caucasian (1)	0.3	2.08333	no (0)	1	0	0	no (0)	no (0)	no (0)	yes (1)	no (0)	no (0)	yes (1)	0	0	0	1	(3) state	no (0)	no (0)	no (0)	yes (1)	no (0)	no (0)	no (0)	yes (1)	no (0)	0	1	0	0	1	1	0	0	0	0	1	1	yes (1)	no (0)	no (0)	no (0)	no (0)	no (0)
197	(1) Severe	yes (1)	male (1)	caucasian (1)	0.2	2.19048	no (0)	0	0	1	no (0)	no (0)	no (0)	yes (1)	no (0)	no (0)	yes (1)	0	0	0	1	(3) state	no (0)	no (0)	no (0)	yes (1)	no (0)	no (0)	no (0)	yes (1)	no (0)	0	1	0	0	1	0	0	0	1	0	1	0	no (0)	yes (1)	no (0)	no (0)	no (0)	no (0)
198	(1) Severe	yes (1)	female (0)	caucasian (1)	0.9	2.38095	no (0)	1	0	0	no (0)	yes (1)	no (0)	no (0)	yes (1)	no (0)	no (0)	1	0	0	0	(0) private	yes (1)	no (0)	no (0)	no (0)	no (0)	no (0)	no (0)	no (0)	no (0)	0	1	0	0	1	1	0	0	1	0	1	1	yes (1)	no (0)	no (0)	no (0)	no (0)	no (0)
199	(0) Mild	yes (1)	male (1)	caucasian (1)	0	1.2	yes (1)	1	0	0	no (0)	no (0)	yes (1)	no (0)	no (0)	yes (1)	no (0)	1	0	0	1	(0) private	yes (1)	no (0)	no (0)	no (0)	no (0)	no (0)	no (0)	no (0)	no (0)	0	0	0	0	0	0	1	0	0	0	0	0	no (0)	no (0)	no (0)	yes (1)	no (0)	no (0)
200	(1) Severe	yes (1)	male (1)	caucasian (1)	2.5	2.11765	no (0)	1	0	0	no (0)	no (0)	no (0)	yes (1)	no (0)	no (0)	yes (1)	1	0	0	0	(0) private	yes (1)	no (0)	no (0)	no (0)	no (0)	no (0)	no (0)	no (0)	no (0)	0	0	0	0	0	1	0	0	0	0	0	0	no (0)	no (0)	yes (1)	no (0)	no (0)	no (0)
201	(0) Mild	yes (1)	female (0)	caucasian (1)	0	1.82353	yes (1)	0	0	1	no (0)	no (0)	no (0)	yes (1)	no (0)	no (0)	yes (1)	0	0	1	0	(6) none		no (0)	no (0)	no (0)	no (0)	no (0)	yes (1)		yes (1)	0	0	0	0	0	0	1	0	0	0	0	0	no (0)	no (0)	no (0)	yes (1)	no (0)	no (0)
202	(1) Severe	yes (1)	male (1)	caucasian (1)	2.2	2	no (0)	1	0	0	no (0)	yes (1)	no (0)	no (0)	yes (1)	no (0)	no (0)	0	0	0	1	(3) state	no (0)	no (0)	no (0)	yes (1)	no (0)	no (0)	no (0)	yes (1)	no (0)	0	0	0	0	1	1	0	0	0	0	1	1	yes (1)	no (0)	no (0)	no (0)	no (0)	no (0)
203	(1) Severe	yes (1)	female (0)	caucasian (1)	0	1.33333	yes (1)	1	0	0	no (0)	no (0)	no (0)	yes (1)	no (0)	no (0)	yes (1)	1	0	0	0	(0) private	yes (1)	no (0)	no (0)	no (0)	no (0)	no (0)	no (0)	no (0)	no (0)	0	0	0	0	0	0	1	0	0	0	0	0	no (0)	no (0)	no (0)	yes (1)	no (0)	no (0)
204	(1) Severe	yes (1)	female (0)	caucasian (1)	4.5	2.64286	no (0)	1	0	0	no (0)	no (0)	yes (1)	no (0)	no (0)	yes (1)	no (0)	0	0	0	1	(3) state	no (0)	no (0)	no (0)	yes (1)	no (0)	no (0)	no (0)	yes (1)	no (0)	0	0	0	0	0	1	0	0	0	0	0	0	no (0)	no (0)	yes (1)	no (0)	no (0)	no (0)
205	(1) Severe	yes (1)	female (0)	caucasian (1)	0.1	2.42857	no (0)	1	0	0	no (0)	no (0)	yes (1)	no (0)	no (0)	yes (1)	no (0)	1	0	0	1	(0) private	yes (1)	no (0)	no (0)	no (0)	no (0)	no (0)	no (0)	no (0)	no (0)	0	0	0	0	1	0	0	0	0	0	1	0	no (0)	no (0)	no (0)	no (0)	yes (1)	no (0)
206	(1) Severe	yes (1)	male (1)	caucasian (1)	3.2	1.52941	no (0)	1	0	0	no (0)	no (0)	no (0)	yes (1)	no (0)	no (0)	yes (1)	1	0	0	1	(0) private	yes (1)	no (0)	no (0)	no (0)	no (0)	no (0)	no (0)	no (0)	no (0)	0	0	0	0	1	1	0	0	0	0	1	1	yes (1)	no (0)	no (0)	no (0)	no (0)	no (0)
207	(0) Mild	yes (1)	female (0)	caucasian (1)	0.1	1.28571	no (0)	1	0	0	no (0)	no (0)	no (0)	yes (1)	no (0)	no (0)	yes (1)	1	0	0	1	(0) private	yes (1)	no (0)	no (0)	no (0)	no (0)	no (0)	no (0)	no (0)	no (0)	0	1	0	0	1	1	0	1	0	0	1	1	yes (1)	no (0)	no (0)	no (0)	no (0)	no (0)
208	(1) Severe	yes (1)	female (0)	caucasian (1)	0	2.10526	yes (1)	1	0	0	no (0)	no (0)	no (0)	yes (1)	no (0)	no (0)	yes (1)	1	0	0	0	(0) private	yes (1)	no (0)	no (0)	no (0)	no (0)	no (0)	no (0)	no (0)	no (0)	0	0	0	0	0	0	1	0	0	1	0	0	no (0)	no (0)	no (0)	yes (1)	no (0)	no (0)
209	(1) Severe	yes (1)	male (1)	caucasian (1)	0.4	1.61111	yes (1)	1	0	0	no (0)	yes (1)	no (0)	no (0)	no (0)	no (0)	yes (1)	1	0	0	0	(0) private	yes (1)	no (0)	no (0)	no (0)	no (0)	no (0)	no (0)	no (0)	no (0)	0	1	0	0	0	0	1	0	0	0	1	0	no (0)	no (0)	no (0)	yes (1)	no (0)	no (0)
210	(1) Severe	yes (1)	female (0)	caucasian (1)	0.4	2.2	no (0)	0	0	1	no (0)	no (0)	no (0)	yes (1)	no (0)	no (0)	yes (1)	0	0	0	1	(3) state	no (0)	no (0)	no (0)	yes (1)	no (0)	no (0)	no (0)	yes (1)	no (0)	0	1	0	0	1	1	0	0	0	0	1	1	yes (1)	no (0)	no (0)	no (0)	no (0)	no (0)
211	(1) Severe	yes (1)	female (0)	caucasian (1)	0.2	2.47619	no (0)	1	0	0	no (0)	yes (1)	no (0)	no (0)	yes (1)	no (0)	no (0)	0	0	0	1	(3) state	no (0)	no (0)	no (0)	yes (1)	no (0)	no (0)	no (0)	yes (1)	no (0)	1	0	0	0	0	0	0	0	0	0	0	0	no (0)	no (0)	no (0)	no (0)	no (0)	no (0)
212	(0) Mild	yes (1)	male (1)	caucasian (1)	0	2.83333	yes (1)	0	0	1	no (0)	no (0)	no (0)	yes (1)	no (0)	no (0)	yes (1)	1	0	0	0	(0) private	yes (1)	no (0)	no (0)	no (0)	no (0)	no (0)	no (0)	no (0)	no (0)	0	0	0	0	0	0	1	0	0	0	0	0	no (0)	no (0)	no (0)	yes (1)	no (0)	no (0)
213	(1) Severe	yes (1)	male (1)	caucasian (1)	0	2.61538	yes (1)	1	0	0	no (0)	no (0)	no (0)	yes (1)	no (0)	no (0)	yes (1)	1	0	0	0	(0) private	yes (1)	no (0)	no (0)	no (0)	no (0)	no (0)	no (0)	no (0)	no (0)	0	0	0	0	0	0	1	0	0	0	0	0	no (0)	no (0)	no (0)	yes (1)	no (0)	no (0)
214	(1) Severe	yes (1)	male (1)	caucasian (1)	0.1	2.07692	no (0)	1	0	0	no (0)	yes (1)	no (0)	no (0)	yes (1)	no (0)	no (0)	0	0	0	1	(3) state	no (0)	no (0)	no (0)	yes (1)	no (0)	no (0)	no (0)	yes (1)	no (0)	0	0	0	0	0	0	0	0	1	0	0	0	no (0)	no (0)	no (0)	no (0)	no (0)	yes (1)
215	(1) Severe	yes (1)	female (0)	caucasian (1)	0.4	1.14286	no (0)	1	0	0	no (0)	yes (1)	no (0)	no (0)	no (0)	no (0)	yes (1)	1	0	0	0	(0) private	yes (1)	no (0)	no (0)	no (0)	no (0)	no (0)	no (0)	no (0)	no (0)	0	1	0	0	1	1	0	0	0	1	1	1	yes (1)	no (0)	no (0)	no (0)	no (0)	no (0)
216	(0) Mild	yes (1)	male (1)	caucasian (1)	0.7	2.23809	no (0)	1	0	0	no (0)	yes (1)	no (0)	no (0)	yes (1)	no (0)	no (0)	1	0	0	0	(0) private	yes (1)	no (0)	no (0)	no (0)	no (0)	no (0)	no (0)	no (0)	no (0)	0	1	0	0	0	1	0	0	0	0	1	1	yes (1)	no (0)	no (0)	no (0)	no (0)	no (0)
217	(1) Severe	yes (1)	male (1)	caucasian (1)	0.1	1.4375	no (0)	1	0	0	no (0)	yes (1)	no (0)	no (0)	yes (1)	no (0)	no (0)	0	0	0	1	(1) military	no (0)	yes (1)	no (0)	no (0)	no (0)	no (0)	no (0)	yes (1)	no (0)	0	0	0	0	0	1	0	0	0	1	0	0	no (0)	no (0)	yes (1)	no (0)	no (0)	no (0)
218	(0) Mild	yes (1)	female (0)	caucasian (1)	0	1.11765	yes (1)	1	0	0	no (0)	yes (1)	no (0)	no (0)	no (0)	yes (1)	no (0)	1	0	0	0	(0) private	yes (1)	no (0)	no (0)	no (0)	no (0)	no (0)	no (0)	no (0)	no (0)	0	0	0	0	0	0	1	0	0	1	0	0	no (0)	no (0)	no (0)	yes (1)	no (0)	no (0)
219	(1) Severe	yes (1)	male (1)	caucasian (1)	0.2	1.5	no (0)	1	0	0	no (0)	no (0)	no (0)	yes (1)	no (0)	no (0)	yes (1)	0	0	0	1	(3) state	no (0)	no (0)	no (0)	yes (1)	no (0)	no (0)	no (0)	yes (1)	no (0)	0	1	0	0	1	1	0	0	0	0	1	1	yes (1)	no (0)	no (0)	no (0)	no (0)	no (0)
220	(1) Severe	yes (1)	female (0)	caucasian (1)	0.1	2.08333	no (0)	1	0	0	no (0)	yes (1)	no (0)	no (0)	yes (1)	no (0)	no (0)	0	0	0	1	(3) state	no (0)	no (0)	no (0)	yes (1)	no (0)	no (0)	no (0)	yes (1)	no (0)	0	0	0	0	1	0	0	0	0	1	1	0	no (0)	no (0)	no (0)	no (0)	yes (1)	no (0)
221	(1) Severe	yes (1)	male (1)	caucasian (1)	1.5	2.66667	no (0)	0	0	1	no (0)	no (0)	no (0)	yes (1)	no (0)	no (0)	yes (1)	1	0	0	0	(0) private	yes (1)	no (0)	no (0)	no (0)	no (0)	no (0)	no (0)	no (0)	no (0)	0	1	0	0	1	1	0	0	1	0	1	1	yes (1)	no (0)	no (0)	no (0)	no (0)	no (0)
222	(1) Severe	yes (1)	female (0)	caucasian (1)	0.2	1.31579	no (0)	1	0	0	no (0)	no (0)	yes (1)	no (0)	no (0)	yes (1)	no (0)	1	0	0	1	(0) private	yes (1)	no (0)	no (0)	no (0)	no (0)	no (0)	no (0)	no (0)	no (0)	0	0	0	0	0	0	0	0	0	1	0	0	no (0)	no (0)	no (0)	no (0)	no (0)	no (0)
223	(0) Mild	yes (1)	male (1)	caucasian (1)	1	2.33333	no (0)	1	0	0	no (0)	yes (1)	no (0)	no (0)	yes (1)	no (0)	no (0)	1	0	0	0	(0) private	yes (1)	no (0)	no (0)	no (0)	no (0)	no (0)	no (0)	no (0)	no (0)	0	1	0	0	1	0	0	0	0	0	1	0	no (0)	yes (1)	no (0)	no (0)	no (0)	no (0)
224	(1) Severe	yes (1)	male (1)	caucasian (1)	0	1.70588	yes (1)	1	0	0	no (0)	no (0)	yes (1)	no (0)	no (0)	yes (1)	no (0)	1	0	0	0	(0) private	yes (1)	no (0)	no (0)	no (0)	no (0)	no (0)	no (0)	no (0)	no (0)	0	0	0	0	0	0	1	0	0	0	0	0	no (0)	no (0)	no (0)	yes (1)	no (0)	no (0)
225	(1) Severe	yes (1)	female (0)	caucasian (1)	0.4	1.71429	no (0)	1	0	0	no (0)	no (0)	no (0)	yes (1)	no (0)	no (0)	yes (1)	1	0	0	0	(0) private	yes (1)	no (0)	no (0)	no (0)	no (0)	no (0)	no (0)	no (0)	no (0)	1	0	0	0	0	0	0	0	0	0	0	0	no (0)	no (0)	no (0)	no (0)	no (0)	no (0)
226	(1) Severe	yes (1)	female (0)	caucasian (1)	0.5	2.4	no (0)	0	0	1	no (0)	no (0)	no (0)	yes (1)	no (0)	no (0)	yes (1)	0	0	0	1	(3) state	no (0)	no (0)	no (0)	yes (1)	no (0)	no (0)	no (0)	yes (1)	no (0)	0	1	0	0	0	1	0	0	0	0	1	1	yes (1)	no (0)	no (0)	no (0)	no (0)	no (0)
227	(1) Severe	yes (1)	male (1)	caucasian (1)	0.2	1.61111	no (0)	1	0	0	no (0)	no (0)	no (0)	yes (1)	no (0)	no (0)	yes (1)	0	0	0	1	(3) state	no (0)	no (0)	no (0)	yes (1)	no (0)	no (0)	no (0)	yes (1)	no (0)	0	0	1	0	0	0	0	0	0	0	0	0	no (0)	no (0)	no (0)	no (0)	no (0)	no (0)
228	(1) Severe	yes (1)	female (0)	caucasian (1)	0.2	2.13333	no (0)	0	0	1	no (0)	no (0)	no (0)	yes (1)	no (0)	no (0)	yes (1)	0	0	0	1	(3) state	no (0)	no (0)	no (0)	yes (1)	no (0)	no (0)	no (0)	yes (1)	no (0)	0	1	0	0	1	1	0	0	0	0	1	1	yes (1)	no (0)	no (0)	no (0)	no (0)	no (0)
229	(1) Severe	yes (1)	female (0)	caucasian (1)	1.1	1.09091	no (0)	1	0	0	no (0)	yes (1)	no (0)	no (0)	yes (1)	no (0)	no (0)	1	0	0	0	(0) private	yes (1)	no (0)	no (0)	no (0)	no (0)	no (0)	no (0)	no (0)	no (0)	0	1	1	0	0	1	0	0	0	0	1	1	yes (1)	no (0)	no (0)	no (0)	no (0)	no (0)
230	(1) Severe	yes (1)	female (0)	caucasian (1)	0.2	1.7	no (0)	1	0	0	no (0)	yes (1)	no (0)	no (0)	yes (1)	no (0)	no (0)	0	0	0	1	(3) state	no (0)	no (0)	no (0)	yes (1)	no (0)	no (0)	no (0)	yes (1)	no (0)	1	0	0	0	0	0	0	0	0	0	0	0	no (0)	no (0)	no (0)	no (0)	no (0)	no (0)
231	(0) Mild	yes (1)	male (1)	caucasian (1)	0.5	1.33333	no (0)	1	0	0	no (0)	yes (1)	no (0)	no (0)	no (0)	no (0)	yes (1)	1	0	0	0	(0) private	yes (1)	no (0)	no (0)	no (0)	no (0)	no (0)	no (0)	no (0)	no (0)	0	0	0	0	0	1	0	1	0	0	0	0	no (0)	no (0)	yes (1)	no (0)	no (0)	no (0)
232	(1) Severe	yes (1)	male (1)	caucasian (1)	0.5	2.13333	no (0)	1	0	0	yes (1)	no (0)	no (0)	no (0)	no (0)	yes (1)	no (0)	1	0	0	0	(0) private	yes (1)	no (0)	no (0)	no (0)	no (0)	no (0)	no (0)	no (0)	no (0)	0	1	0	0	0	0	0	0	0	1	1	0	no (0)	yes (1)	no (0)	no (0)	no (0)	no (0)
233	(1) Severe	yes (1)	female (0)	caucasian (1)	0.9	1.33333	no (0)	1	0	0	no (0)	yes (1)	no (0)	no (0)	no (0)	no (0)	yes (1)	1	0	0	0	(0) private	yes (1)	no (0)	no (0)	no (0)	no (0)	no (0)	no (0)	no (0)	no (0)	0	0	0	0	0	1	0	0	0	0	0	0	no (0)	no (0)	yes (1)	no (0)	no (0)	no (0)
234	(0) Mild	yes (1)	female (0)	caucasian (1)	0.1	1.38095	no (0)	1	0	0	no (0)	yes (1)	no (0)	no (0)	no (0)	yes (1)	no (0)	0	0	1	0	(6) none		no (0)	no (0)	no (0)	no (0)	no (0)	yes (1)		yes (1)	0	0	1	0	0	0	0	0	0	0	0	0	no (0)	no (0)	no (0)	no (0)	no (0)	no (0)
235	(1) Severe	yes (1)	female (0)	caucasian (1)	11.1	1.72222	no (0)	1	0	0	no (0)	yes (1)	no (0)	no (0)	yes (1)	no (0)	no (0)	0	0	0	1	(3) state	no (0)	no (0)	no (0)	yes (1)	no (0)	no (0)	no (0)	yes (1)	no (0)	0	0	0	0	0	1	0	0	0	0	0	0	no (0)	no (0)	yes (1)	no (0)	no (0)	no (0)
236	(1) Severe	yes (1)	female (0)	caucasian (1)	2.6	2.16667	no (0)	1	0	0	no (0)	no (0)	no (0)	yes (1)	no (0)	no (0)	yes (1)	0	0	0	1	(3) state	no (0)	no (0)	no (0)	yes (1)	no (0)	no (0)	no (0)	yes (1)	no (0)	0	1	0	0	0	1	0	0	0	0	1	1	yes (1)	no (0)	no (0)	no (0)	no (0)	no (0)
237	(1) Severe	yes (1)	female (0)	caucasian (1)	0	1.88235	yes (1)	1	0	0	no (0)	yes (1)	no (0)	no (0)	yes (1)	no (0)	no (0)	0	0	0	1	(3) state	no (0)	no (0)	no (0)	yes (1)	no (0)	no (0)	no (0)	yes (1)	no (0)	0	1	0	0	0	0	1	0	0	0	1	0	no (0)	no (0)	no (0)	yes (1)	no (0)	no (0)
238	(1) Severe	yes (1)	female (0)	caucasian (1)	0.5	2.47619	no (0)	1	0	0	no (0)	no (0)	yes (1)	no (0)	no (0)	yes (1)	no (0)	0	0	0	1	(3) state	no (0)	no (0)	no (0)	yes (1)	no (0)	no (0)	no (0)	yes (1)	no (0)	0	0	0	0	0	1	0	0	0	0	0	0	no (0)	no (0)	yes (1)	no (0)	no (0)	no (0)
239	(1) Severe	yes (1)	female (0)	caucasian (1)	1	1.33333	no (0)	1	0	0	no (0)	no (0)	no (0)	yes (1)	no (0)	no (0)	yes (1)	1	0	0	1	(0) private	yes (1)	no (0)	no (0)	no (0)	no (0)	no (0)	no (0)	no (0)	no (0)	0	0	0	0	0	1	0	0	0	0	0	0	no (0)	no (0)	yes (1)	no (0)	no (0)	no (0)
240	(1) Severe	yes (1)	male (1)	caucasian (1)	1	2.3	yes (1)	0	0	1	no (0)	no (0)	no (0)	yes (1)	no (0)	no (0)	yes (1)	1	0	0	0	(0) private	yes (1)	no (0)	no (0)	no (0)	no (0)	no (0)	no (0)	no (0)	no (0)	0	0	0	0	0	0	1	0	0	0	0	0	no (0)	no (0)	no (0)	yes (1)	no (0)	no (0)
241	(1) Severe	yes (1)	female (0)	caucasian (1)	0.8	2.75	no (0)	1	0	0	no (0)	no (0)	no (0)	yes (1)	no (0)	no (0)	yes (1)	1	0	0	0	(0) private	yes (1)	no (0)	no (0)	no (0)	no (0)	no (0)	no (0)	no (0)	no (0)	0	1	0	0	1	0	0	0	0	0	1	0	no (0)	yes (1)	no (0)	no (0)	no (0)	no (0)
242	(1) Severe	yes (1)	male (1)	caucasian (1)	2.7	3.1875	no (0)	1	0	0	no (0)	no (0)	no (0)	yes (1)	no (0)	no (0)	yes (1)	1	0	0	1	(0) private	yes (1)	no (0)	no (0)	no (0)	no (0)	no (0)	no (0)	no (0)	no (0)	0	0	0	0	1	1	0	0	0	0	1	1	yes (1)	no (0)	no (0)	no (0)	no (0)	no (0)
243	(0) Mild	yes (1)	male (1)	caucasian (1)	0	2.36842	no (0)	1	0	0	no (0)	yes (1)	no (0)	no (0)	yes (1)	no (0)	no (0)	1	0	0	0	(0) private	yes (1)	no (0)	no (0)	no (0)	no (0)	no (0)	no (0)	no (0)	no (0)	0	0	0	0	0	1	0	0	1	0	0	0	no (0)	no (0)	yes (1)	no (0)	no (0)	no (0)
244	(0) Mild	yes (1)	female (0)	caucasian (1)	3.4	2.05556	no (0)	1	0	0	no (0)	yes (1)	no (0)	no (0)	yes (1)	no (0)	no (0)	1	0	0	0	(0) private	yes (1)	no (0)	no (0)	no (0)	no (0)	no (0)	no (0)	no (0)	no (0)	0	0	0	0	1	0	0	0	1	0	1	0	no (0)	no (0)	no (0)	no (0)	yes (1)	no (0)
245	(1) Severe	yes (1)	female (0)	african american (3)	0.4	3.05882	no (0)	1	0	0	no (0)	yes (1)	no (0)	no (0)	yes (1)	no (0)	no (0)	1	0	0	0	(0) private	yes (1)	no (0)	no (0)	no (0)	no (0)	no (0)	no (0)	no (0)	no (0)	0	0	0	0	0	1	0	0	0	0	0	0	no (0)	no (0)	yes (1)	no (0)	no (0)	no (0)
246	(1) Severe	yes (1)	male (1)	caucasian (1)	0.4	1.70588	no (0)	1	0	0	no (0)	no (0)	no (0)	yes (1)	no (0)	no (0)	yes (1)	0	0	0	1	(3) state	no (0)	no (0)	no (0)	yes (1)	no (0)	no (0)	no (0)	yes (1)	no (0)	0	0	0	0	0	1	0	0	0	0	0	0	no (0)	no (0)	yes (1)	no (0)	no (0)	no (0)
247	(1) Severe	yes (1)	female (0)	caucasian (1)	0.2	1.5	yes (1)	1	0	0	no (0)	yes (1)	no (0)	no (0)	yes (1)	no (0)	no (0)	0	0	0	1	(3) state	no (0)	no (0)	no (0)	yes (1)	no (0)	no (0)	no (0)	yes (1)	no (0)	0	0	0	0	0	1	1	0	0	0	0	0	no (0)	no (0)	no (0)	yes (1)	no (0)	no (0)
248	(1) Severe	yes (1)	male (1)	caucasian (1)	0	2.94737	no (0)	1	0	0	yes (1)	no (0)	no (0)	no (0)	no (0)	no (0)	yes (1)	1	0	0	0	(0) private	yes (1)	no (0)	no (0)	no (0)	no (0)	no (0)	no (0)	no (0)	no (0)	0	1	0	0	0	0	0	0	0	1	1	0	no (0)	yes (1)	no (0)	no (0)	no (0)	no (0)
249	(1) Severe	yes (1)	female (0)	caucasian (1)	0.1	1.61905	no (0)	1	0	0	no (0)	yes (1)	no (0)	no (0)	no (0)	yes (1)	no (0)	0	0	0	1	(3) state	no (0)	no (0)	no (0)	yes (1)	no (0)	no (0)	no (0)	yes (1)	no (0)	1	0	0	0	0	0	0	0	0	0	0	0	no (0)	no (0)	no (0)	no (0)	no (0)	no (0)
250	(1) Severe	yes (1)	male (1)	caucasian (1)	0.3	5.66667	no (0)	1	0	0	no (0)	yes (1)	no (0)	no (0)	yes (1)	no (0)	no (0)	1	0	0	0	(0) private	yes (1)	no (0)	no (0)	no (0)	no (0)	no (0)	no (0)	no (0)	no (0)	0	1	0	0	1	1	0	0	0	0	1	1	yes (1)	no (0)	no (0)	no (0)	no (0)	no (0)
251	(1) Severe	yes (1)	male (1)	caucasian (1)	0.2	1.61111	no (0)	0	0	1	no (0)	no (0)	no (0)	yes (1)	no (0)	no (0)	yes (1)	0	0	0	1	(3) state	no (0)	no (0)	no (0)	yes (1)	no (0)	no (0)	no (0)	yes (1)	no (0)	0	1	0	0	1	1	0	0	0	1	1	1	yes (1)	no (0)	no (0)	no (0)	no (0)	no (0)
252	(0) Mild	yes (1)	female (0)	caucasian (1)	0.3	1.875	no (0)	0	0	1	no (0)	no (0)	no (0)	yes (1)	no (0)	no (0)	yes (1)	0	1	0	0	(5) unknown		no (0)	no (0)	no (0)	no (0)	yes (1)	no (0)		yes (1)	0	1	0	0	0	1	0	0	0	0	1	1	yes (1)	no (0)	no (0)	no (0)	no (0)	no (0)
253	(1) Severe	yes (1)	male (1)	caucasian (1)	2.6	1.52632	no (0)	0	0	1	no (0)	no (0)	no (0)	yes (1)	no (0)	no (0)	yes (1)	0	0	0	1	(3) state	no (0)	no (0)	no (0)	yes (1)	no (0)	no (0)	no (0)	yes (1)	no (0)	0	1	0	0	0	0	0	0	1	0	1	0	no (0)	yes (1)	no (0)	no (0)	no (0)	no (0)
254	(0) Mild	yes (1)	male (1)	caucasian (1)	0.3	1.9	no (0)	0	1	0	no (0)	no (0)	yes (1)	no (0)	no (0)	yes (1)	no (0)	1	0	0	0	(0) private	yes (1)	no (0)	no (0)	no (0)	no (0)	no (0)	no (0)	no (0)	no (0)	0	0	0	0	0	1	0	0	0	0	0	0	no (0)	no (0)	yes (1)	no (0)	no (0)	no (0)
255	(0) Mild	yes (1)	female (0)	caucasian (1)	0.8	2.72222	no (0)	1	0	0	no (0)	yes (1)	no (0)	no (0)	yes (1)	no (0)	no (0)	0	0	0	1	(1) military	no (0)	yes (1)	no (0)	no (0)	no (0)	no (0)	no (0)	yes (1)	no (0)	0	1	0	0	1	1	0	0	0	0	1	1	yes (1)	no (0)	no (0)	no (0)	no (0)	no (0)
256	(0) Mild	yes (1)	male (1)	caucasian (1)	0	1.23529	yes (1)	1	0	0	no (0)	yes (1)	no (0)	no (0)	yes (1)	no (0)	no (0)	1	0	0	0	(0) private	yes (1)	no (0)	no (0)	no (0)	no (0)	no (0)	no (0)	no (0)	no (0)	0	0	0	0	0	0	1	0	0	0	0	0	no (0)	no (0)	no (0)	yes (1)	no (0)	no (0)
257	(0) Mild	yes (1)	male (1)	caucasian (1)	0.2	1.71429	no (0)	0	0	1	no (0)	no (0)	no (0)	yes (1)	no (0)	no (0)	yes (1)	1	0	0	0	(0) private	yes (1)	no (0)	no (0)	no (0)	no (0)	no (0)	no (0)	no (0)	no (0)	0	1	0	0	0	1	0	0	0	0	1	1	yes (1)	no (0)	no (0)	no (0)	no (0)	no (0)
258	(1) Severe	yes (1)	male (1)	caucasian (1)	0.2	2.16667	no (0)	1	0	0	no (0)	no (0)	no (0)	yes (1)	no (0)	no (0)	yes (1)	1	0	0	0	(0) private	yes (1)	no (0)	no (0)	no (0)	no (0)	no (0)	no (0)	no (0)	no (0)	0	0	0	0	1	1	0	0	0	0	1	1	yes (1)	no (0)	no (0)	no (0)	no (0)	no (0)
259	(0) Mild	yes (1)	male (1)	hispanic (2)	0.4	1.78947	no (0)	1	0	0	no (0)	no (0)	no (0)	yes (1)	no (0)	no (0)	yes (1)	0	0	0	1	(3) state	no (0)	no (0)	no (0)	yes (1)	no (0)	no (0)	no (0)	yes (1)	no (0)	0	1	0	0	0	1	0	0	0	0	1	1	yes (1)	no (0)	no (0)	no (0)	no (0)	no (0)
260	(1) Severe	yes (1)	male (1)	caucasian (1)	0.1	1.1	yes (1)	1	0	0	yes (1)	no (0)	no (0)	no (0)	no (0)	no (0)	yes (1)	0	0	0	0			no (0)	no (0)	no (0)	no (0)	no (0)	no (0)		no (0)	0	0	0	0	0	0	1	0	0	0	0	0	no (0)	no (0)	no (0)	yes (1)	no (0)	no (0)
261	(1) Severe	yes (1)	male (1)	caucasian (1)	5.1	2.08333	no (0)	1	0	0	no (0)	no (0)	no (0)	yes (1)	no (0)	no (0)	yes (1)	1	0	0	0	(0) private	yes (1)	no (0)	no (0)	no (0)	no (0)	no (0)	no (0)	no (0)	no (0)	0	0	0	0	0	1	0	0	0	0	0	0	no (0)	no (0)	yes (1)	no (0)	no (0)	no (0)
262	(1) Severe	yes (1)	male (1)	caucasian (1)	0.5	2.54546	no (0)	0	0	1	no (0)	no (0)	no (0)	yes (1)	no (0)	no (0)	yes (1)	1	0	0	0	(0) private	yes (1)	no (0)	no (0)	no (0)	no (0)	no (0)	no (0)	no (0)	no (0)	0	0	0	0	0	1	0	0	0	0	0	0	no (0)	no (0)	yes (1)	no (0)	no (0)	no (0)
263	(1) Severe	yes (1)	male (1)	caucasian (1)	0.2	1.42105	no (0)	1	0	0	no (0)	no (0)	no (0)	yes (1)	no (0)	no (0)	yes (1)	1	0	0	0	(0) private	yes (1)	no (0)	no (0)	no (0)	no (0)	no (0)	no (0)	no (0)	no (0)	1	1	0	0	1	0	0	0	0	1	1	0	no (0)	yes (1)	no (0)	no (0)	no (0)	no (0)
264	(1) Severe	yes (1)	male (1)	caucasian (1)	0.2	1.10526	no (0)	0	0	1	no (0)	no (0)	no (0)	yes (1)	no (0)	no (0)	yes (1)	1	0	0	1	(0) private	yes (1)	no (0)	no (0)	no (0)	no (0)	no (0)	no (0)	no (0)	no (0)	0	1	0	0	0	0	0	0	0	0	1	0	no (0)	yes (1)	no (0)	no (0)	no (0)	no (0)
265	(1) Severe	yes (1)	male (1)	caucasian (1)	0.2	3.5	no (0)	1	0	0	no (0)	yes (1)	no (0)	no (0)	yes (1)	no (0)	no (0)	0	0	0	1	(3) state	no (0)	no (0)	no (0)	yes (1)	no (0)	no (0)	no (0)	yes (1)	no (0)	0	1	0	0	0	0	0	0	0	0	1	0	no (0)	yes (1)	no (0)	no (0)	no (0)	no (0)
266	(1) Severe	yes (1)	female (0)	other (5)	0.4	2.625	no (0)	0	1	0	no (0)	no (0)	yes (1)	no (0)	no (0)	yes (1)	no (0)	0	0	0	1	(3) state	no (0)	no (0)	no (0)	yes (1)	no (0)	no (0)	no (0)	yes (1)	no (0)	0	0	0	0	0	1	0	0	0	0	0	0	no (0)	no (0)	yes (1)	no (0)	no (0)	no (0)
267	(1) Severe	yes (1)	female (0)	caucasian (1)	0.1	1.1875	no (0)	0	0	1	no (0)	no (0)	no (0)	yes (1)	no (0)	no (0)	yes (1)	1	0	0	1	(0) private	yes (1)	no (0)	no (0)	no (0)	no (0)	no (0)	no (0)	no (0)	no (0)	0	1	0	0	1	1	0	0	0	0	1	1	yes (1)	no (0)	no (0)	no (0)	no (0)	no (0)
268	(1) Severe	yes (1)	female (0)	caucasian (1)	0.5	1.91667	no (0)	0	0	1	no (0)	no (0)	no (0)	yes (1)	no (0)	no (0)	yes (1)	0	0	0	1	(3) state	no (0)	no (0)	no (0)	yes (1)	no (0)	no (0)	no (0)	yes (1)	no (0)	0	1	0	0	0	1	0	0	0	0	1	1	yes (1)	no (0)	no (0)	no (0)	no (0)	no (0)
269	(1) Severe	yes (1)	male (1)	caucasian (1)	2.4	3.13333	yes (1)	1	0	0	no (0)	yes (1)	no (0)	no (0)	yes (1)	no (0)	no (0)	0	0	0	1	(3) state	no (0)	no (0)	no (0)	yes (1)	no (0)	no (0)	no (0)	yes (1)	no (0)	0	1	0	0	1	1	1	0	0	0	1	1	yes (1)	no (0)	no (0)	no (0)	no (0)	no (0)
270	(1) Severe	yes (1)	male (1)	caucasian (1)	0.2	1.82353	no (0)	0	0	1	no (0)	no (0)	no (0)	yes (1)	no (0)	no (0)	yes (1)	1	0	0	0	(0) private	yes (1)	no (0)	no (0)	no (0)	no (0)	no (0)	no (0)	no (0)	no (0)	0	1	0	0	0	1	0	0	0	0	1	1	yes (1)	no (0)	no (0)	no (0)	no (0)	no (0)
271	(1) Severe	yes (1)	male (1)	caucasian (1)	0	1.93333	yes (1)	1	0	0	no (0)	no (0)	no (0)	yes (1)	no (0)	no (0)	yes (1)	0	0	0	1	(3) state	no (0)	no (0)	no (0)	yes (1)	no (0)	no (0)	no (0)	yes (1)	no (0)	0	1	0	0	0	1	1	0	0	1	1	1	yes (1)	no (0)	no (0)	no (0)	no (0)	no (0)
272	(1) Severe	yes (1)	female (0)	caucasian (1)	0.2	2.33333	no (0)	1	0	0	no (0)	yes (1)	no (0)	no (0)	no (0)	no (0)	yes (1)	0	0	0	1	(3) state	no (0)	no (0)	no (0)	yes (1)	no (0)	no (0)	no (0)	yes (1)	no (0)	0	1	0	0	0	1	0	0	0	1	1	1	yes (1)	no (0)	no (0)	no (0)	no (0)	no (0)
273	(1) Severe	yes (1)	male (1)	caucasian (1)	0.7	0.666667	no (0)	1	0	0	yes (1)	no (0)	no (0)	no (0)	yes (1)	no (0)	no (0)	1	0	0	0	(0) private	yes (1)	no (0)	no (0)	no (0)	no (0)	no (0)	no (0)	no (0)	no (0)	0	1	0	0	1	0	0	0	0	0	1	0	no (0)	yes (1)	no (0)	no (0)	no (0)	no (0)
274	(0) Mild	yes (1)	female (0)	caucasian (1)	0.1	1.65	no (0)	1	0	0	no (0)	yes (1)	no (0)	no (0)	no (0)	yes (1)	no (0)	1	0	0	0	(0) private	yes (1)	no (0)	no (0)	no (0)	no (0)	no (0)	no (0)	no (0)	no (0)	0	0	1	0	0	0	0	0	0	0	0	0	no (0)	no (0)	no (0)	no (0)	no (0)	no (0)
275	(1) Severe	yes (1)	male (1)	caucasian (1)	0.3	1.23809	no (0)	1	0	0	no (0)	yes (1)	no (0)	no (0)	yes (1)	no (0)	no (0)	0	0	0	1	(3) state	no (0)	no (0)	no (0)	yes (1)	no (0)	no (0)	no (0)	yes (1)	no (0)	0	0	0	0	0	1	0	0	0	0	0	0	no (0)	no (0)	yes (1)	no (0)	no (0)	no (0)
276	(1) Severe	yes (1)	female (0)	caucasian (1)	0	2.81818	yes (1)	0	0	1	no (0)	no (0)	no (0)	yes (1)	no (0)	no (0)	yes (1)	1	0	0	0	(0) private	yes (1)	no (0)	no (0)	no (0)	no (0)	no (0)	no (0)	no (0)	no (0)	0	0	1	0	0	0	1	0	0	0	0	0	no (0)	no (0)	no (0)	yes (1)	no (0)	no (0)
277	(1) Severe	yes (1)	female (0)	other (5)	0.3	1.75	no (0)	1	0	0	no (0)	yes (1)	no (0)	no (0)	yes (1)	no (0)	no (0)	0	0	0	1	(3) state	no (0)	no (0)	no (0)	yes (1)	no (0)	no (0)	no (0)	yes (1)	no (0)	0	1	0	0	1	1	0	0	0	0	1	1	yes (1)	no (0)	no (0)	no (0)	no (0)	no (0)
278	(1) Severe	yes (1)	female (0)	caucasian (1)	0	1.76191	yes (1)	1	0	0	no (0)	yes (1)	no (0)	no (0)	yes (1)	no (0)	no (0)	0	0	0	1	(3) state	no (0)	no (0)	no (0)	yes (1)	no (0)	no (0)	no (0)	yes (1)	no (0)	0	0	0	0	0	1	1	0	0	0	0	0	no (0)	no (0)	no (0)	yes (1)	no (0)	no (0)
279	(1) Severe	yes (1)	female (0)	caucasian (1)	0.4	2	no (0)	1	0	0	no (0)	no (0)	no (0)	yes (1)	no (0)	no (0)	yes (1)	0	0	0	1	(3) state	no (0)	no (0)	no (0)	yes (1)	no (0)	no (0)	no (0)	yes (1)	no (0)	0	1	0	0	0	1	0	0	0	0	1	1	yes (1)	no (0)	no (0)	no (0)	no (0)	no (0)
280	(1) Severe	yes (1)	male (1)	caucasian (1)	0.3	3.35714	no (0)	1	0	0	no (0)	yes (1)	no (0)	no (0)	yes (1)	no (0)	no (0)	0	0	0	1	(3) state	no (0)	no (0)	no (0)	yes (1)	no (0)	no (0)	no (0)	yes (1)	no (0)	0	1	0	0	0	0	0	0	0	0	1	0	no (0)	yes (1)	no (0)	no (0)	no (0)	no (0)
281	(1) Severe	yes (1)	female (0)	caucasian (1)	0.7	1.38095	no (0)	1	0	0	no (0)	no (0)	no (0)	yes (1)	no (0)	no (0)	yes (1)	1	0	0	1	(0) private	yes (1)	no (0)	no (0)	no (0)	no (0)	no (0)	no (0)	no (0)	no (0)	0	1	0	0	0	1	0	0	0	0	1	1	yes (1)	no (0)	no (0)	no (0)	no (0)	no (0)
282	(0) Mild	yes (1)	male (1)	caucasian (1)	0	1.85714	yes (1)	1	0	0	no (0)	yes (1)	no (0)	no (0)	yes (1)	no (0)	no (0)	0	0	0	1	(1) military	no (0)	yes (1)	no (0)	no (0)	no (0)	no (0)	no (0)	yes (1)	no (0)	0	0	0	0	0	0	1	0	0	0	0	0	no (0)	no (0)	no (0)	yes (1)	no (0)	no (0)
283	(1) Severe	yes (1)	female (0)	caucasian (1)	2	7.1	no (0)	1	0	0	no (0)	yes (1)	no (0)	no (0)	yes (1)	no (0)	no (0)	1	0	0	0	(0) private	yes (1)	no (0)	no (0)	no (0)	no (0)	no (0)	no (0)	no (0)	no (0)	0	1	0	0	0	1	0	0	0	0	1	1	yes (1)	no (0)	no (0)	no (0)	no (0)	no (0)
284	(1) Severe	yes (1)	female (0)	caucasian (1)	0	1.89474	yes (1)	1	0	0	no (0)	no (0)	no (0)	yes (1)	no (0)	no (0)	yes (1)	0	0	0	1	(1) military	no (0)	yes (1)	no (0)	no (0)	no (0)	no (0)	no (0)	yes (1)	no (0)	0	0	0	0	0	0	1	0	0	0	0	0	no (0)	no (0)	no (0)	yes (1)	no (0)	no (0)
285	(1) Severe	yes (1)	male (1)	caucasian (1)	0.4	1.36842	no (0)	1	0	0	no (0)	yes (1)	no (0)	no (0)	yes (1)	no (0)	no (0)	0	0	0	1	(1) military	no (0)	yes (1)	no (0)	no (0)	no (0)	no (0)	no (0)	yes (1)	no (0)	0	0	0	0	0	1	0	0	0	0	0	0	no (0)	no (0)	yes (1)	no (0)	no (0)	no (0)
286	(1) Severe	yes (1)	male (1)	caucasian (1)	6.5	4	no (0)	1	0	0	no (0)	no (0)	no (0)	yes (1)	no (0)	no (0)	yes (1)	0	0	0	1	(3) state	no (0)	no (0)	no (0)	yes (1)	no (0)	no (0)	no (0)	yes (1)	no (0)	0	0	0	0	0	1	0	0	0	0	0	0	no (0)	no (0)	yes (1)	no (0)	no (0)	no (0)
287	(1) Severe	yes (1)	female (0)	caucasian (1)	2.6	2.4	no (0)	1	0	0	no (0)	yes (1)	no (0)	no (0)	yes (1)	no (0)	no (0)	1	0	0	1	(0) private	yes (1)	no (0)	no (0)	no (0)	no (0)	no (0)	no (0)	no (0)	no (0)	0	1	0	0	0	1	0	1	0	0	1	1	yes (1)	no (0)	no (0)	no (0)	no (0)	no (0)
288	(1) Severe	yes (1)	female (0)	caucasian (1)	0.7	1.23809	no (0)	1	0	0	yes (1)	no (0)	no (0)	no (0)	no (0)	no (0)	yes (1)	1	0	0	0	(0) private	yes (1)	no (0)	no (0)	no (0)	no (0)	no (0)	no (0)	no (0)	no (0)	0	0	0	0	0	0	0	0	0	1	0	0	no (0)	no (0)	no (0)	no (0)	no (0)	no (0)
289	(0) Mild	yes (1)	male (1)	caucasian (1)	0.2	1.61905	no (0)	1	0	0	no (0)	no (0)	no (0)	yes (1)	no (0)	no (0)	yes (1)	1	0	0	0	(0) private	yes (1)	no (0)	no (0)	no (0)	no (0)	no (0)	no (0)	no (0)	no (0)	0	1	0	0	0	0	0	0	0	0	1	0	no (0)	yes (1)	no (0)	no (0)	no (0)	no (0)
290	(0) Mild	yes (1)	male (1)	caucasian (1)	4.3	1.58824	no (0)	1	0	0	no (0)	yes (1)	no (0)	no (0)	yes (1)	no (0)	no (0)	1	0	0	1	(0) private	yes (1)	no (0)	no (0)	no (0)	no (0)	no (0)	no (0)	no (0)	no (0)	0	0	0	0	1	1	0	0	0	0	1	1	yes (1)	no (0)	no (0)	no (0)	no (0)	no (0)
291	(0) Mild	yes (1)	female (0)	caucasian (1)	0.6	2.23809	no (0)	0	1	0	no (0)	no (0)	yes (1)	no (0)	no (0)	yes (1)	no (0)	1	0	0	0	(0) private	yes (1)	no (0)	no (0)	no (0)	no (0)	no (0)	no (0)	no (0)	no (0)	0	1	0	0	1	1	0	0	0	0	1	1	yes (1)	no (0)	no (0)	no (0)	no (0)	no (0)
292	(1) Severe	yes (1)	male (1)	caucasian (1)	0	2.13333	yes (1)	1	0	0	no (0)	yes (1)	no (0)	no (0)	yes (1)	no (0)	no (0)	0	0	0	1	(3) state	no (0)	no (0)	no (0)	yes (1)	no (0)	no (0)	no (0)	yes (1)	no (0)	0	1	1	0	0	1	1	0	0	0	1	1	yes (1)	no (0)	no (0)	no (0)	no (0)	no (0)
293	(1) Severe	yes (1)	male (1)	caucasian (1)	0.1	2.3125	no (0)	0	0	1	no (0)	no (0)	no (0)	yes (1)	no (0)	no (0)	yes (1)	1	0	0	0	(0) private	yes (1)	no (0)	no (0)	no (0)	no (0)	no (0)	no (0)	no (0)	no (0)	0	0	0	0	0	1	0	0	0	0	0	0	no (0)	no (0)	yes (1)	no (0)	no (0)	no (0)
294	(1) Severe	yes (1)	female (0)	caucasian (1)	0.1	2.47368	yes (1)	1	0	0	no (0)	yes (1)	no (0)	no (0)	yes (1)	no (0)	no (0)	1	0	0	0	(0) private	yes (1)	no (0)	no (0)	no (0)	no (0)	no (0)	no (0)	no (0)	no (0)	0	0	0	0	0	0	1	0	0	0	0	0	no (0)	no (0)	no (0)	yes (1)	no (0)	no (0)
295	(1) Severe	yes (1)	male (1)	caucasian (1)	0.1	1.88889	yes (1)	1	0	0	no (0)	yes (1)	no (0)	no (0)	yes (1)	no (0)	no (0)	0	0	0	1	(3) state	no (0)	no (0)	no (0)	yes (1)	no (0)	no (0)	no (0)	yes (1)	no (0)	0	0	0	0	0	0	1	0	0	0	0	0	no (0)	no (0)	no (0)	yes (1)	no (0)	no (0)
296	(1) Severe	yes (1)	female (0)	caucasian (1)	0.5	4.28571	no (0)	1	0	0	yes (1)	no (0)	no (0)	no (0)	no (0)	no (0)	yes (1)	0	0	0	1	(3) state	no (0)	no (0)	no (0)	yes (1)	no (0)	no (0)	no (0)	yes (1)	no (0)	0	1	0	0	0	1	0	0	0	0	1	1	yes (1)	no (0)	no (0)	no (0)	no (0)	no (0)
297	(0) Mild	yes (1)	male (1)	caucasian (1)	0.5	1.35	no (0)	1	0	0	no (0)	yes (1)	no (0)	no (0)	yes (1)	no (0)	no (0)	1	0	0	0	(0) private	yes (1)	no (0)	no (0)	no (0)	no (0)	no (0)	no (0)	no (0)	no (0)	1	1	0	0	1	1	0	0	0	0	1	1	yes (1)	no (0)	no (0)	no (0)	no (0)	no (0)
298	(1) Severe	yes (1)	female (0)	caucasian (1)	0	2.23809	yes (1)	1	0	0	no (0)	yes (1)	no (0)	no (0)	yes (1)	no (0)	no (0)	1	0	0	0	(0) private	yes (1)	no (0)	no (0)	no (0)	no (0)	no (0)	no (0)	no (0)	no (0)	0	0	0	0	0	0	1	0	0	0	0	0	no (0)	no (0)	no (0)	yes (1)	no (0)	no (0)
299	(1) Severe	yes (1)	female (0)	african american (3)	0.4	2	yes (1)	1	0	0	no (0)	no (0)	no (0)	yes (1)	no (0)	no (0)	yes (1)	0	0	0	1	(3) state	no (0)	no (0)	no (0)	yes (1)	no (0)	no (0)	no (0)	yes (1)	no (0)	0	1	0	0	0	0	1	0	0	0	1	0	no (0)	no (0)	no (0)	yes (1)	no (0)	no (0)
300	(1) Severe	yes (1)	male (1)	caucasian (1)	0.1	1.71429	yes (1)	1	0	0	no (0)	no (0)	no (0)	yes (1)	no (0)	no (0)	yes (1)	0	0	0	1	(3) state	no (0)	no (0)	no (0)	yes (1)	no (0)	no (0)	no (0)	yes (1)	no (0)	0	0	0	0	0	0	1	0	0	0	0	0	no (0)	no (0)	no (0)	yes (1)	no (0)	no (0)
301	(0) Mild	yes (1)	male (1)	caucasian (1)	0.5	1	no (0)	1	0	0	no (0)	yes (1)	no (0)	no (0)	yes (1)	no (0)	no (0)	1	0	0	1	(0) private	yes (1)	no (0)	no (0)	no (0)	no (0)	no (0)	no (0)	no (0)	no (0)	0	1	0	0	0	0	0	0	0	0	1	0	no (0)	yes (1)	no (0)	no (0)	no (0)	no (0)
302	(0) Mild	yes (1)	male (1)	caucasian (1)	0.9	1.19048	no (0)	1	0	0	no (0)	yes (1)	no (0)	no (0)	no (0)	no (0)	yes (1)	1	0	0	0	(0) private	yes (1)	no (0)	no (0)	no (0)	no (0)	no (0)	no (0)	no (0)	no (0)	0	0	0	0	1	1	0	0	0	0	1	1	yes (1)	no (0)	no (0)	no (0)	no (0)	no (0)
303	(1) Severe	yes (1)	female (0)	caucasian (1)	0.3	2.125	no (0)	0	0	1	no (0)	no (0)	no (0)	yes (1)	no (0)	no (0)	yes (1)	1	0	0	0	(0) private	yes (1)	no (0)	no (0)	no (0)	no (0)	no (0)	no (0)	no (0)	no (0)	0	1	0	0	1	1	0	0	0	0	1	1	yes (1)	no (0)	no (0)	no (0)	no (0)	no (0)
304	(1) Severe	yes (1)	male (1)	caucasian (1)	0.2	2	no (0)	1	0	0	no (0)	yes (1)	no (0)	no (0)	yes (1)	no (0)	no (0)	0	0	0	1	(3) state	no (0)	no (0)	no (0)	yes (1)	no (0)	no (0)	no (0)	yes (1)	no (0)	0	1	0	0	1	1	0	0	0	0	1	1	yes (1)	no (0)	no (0)	no (0)	no (0)	no (0)
305	(1) Severe	yes (1)	female (0)	african american (3)	0	1.45	no (0)	1	0	0	no (0)	yes (1)	no (0)	no (0)	yes (1)	no (0)	no (0)	1	0	0	0	(0) private	yes (1)	no (0)	no (0)	no (0)	no (0)	no (0)	no (0)	no (0)	no (0)	0	1	0	0	0	1	0	0	0	0	1	1	yes (1)	no (0)	no (0)	no (0)	no (0)	no (0)
306	(1) Severe	yes (1)	male (1)	caucasian (1)	0	1.6	yes (1)	1	0	0	no (0)	yes (1)	no (0)	no (0)	no (0)	yes (1)	no (0)	1	0	0	0	(0) private	yes (1)	no (0)	no (0)	no (0)	no (0)	no (0)	no (0)	no (0)	no (0)	1	0	0	0	0	0	1	0	0	0	0	0	no (0)	no (0)	no (0)	yes (1)	no (0)	no (0)
307	(1) Severe	yes (1)	female (0)	caucasian (1)	0.4	2.07692	no (0)	1	0	0	no (0)	no (0)	no (0)	yes (1)	no (0)	no (0)	yes (1)	0	0	0	1	(3) state	no (0)	no (0)	no (0)	yes (1)	no (0)	no (0)	no (0)	yes (1)	no (0)	0	1	0	0	0	1	0	0	0	0	1	1	yes (1)	no (0)	no (0)	no (0)	no (0)	no (0)
308	(0) Mild	yes (1)	female (0)	caucasian (1)	0.6	1.80952	no (0)	0	1	0	no (0)	no (0)	yes (1)	no (0)	no (0)	yes (1)	no (0)	1	0	0	0	(0) private	yes (1)	no (0)	no (0)	no (0)	no (0)	no (0)	no (0)	no (0)	no (0)	0	1	0	0	1	0	0	0	0	0	1	0	no (0)	yes (1)	no (0)	no (0)	no (0)	no (0)
309	(1) Severe	yes (1)	female (0)	caucasian (1)	3.4	2.9375	no (0)	1	0	0	no (0)	no (0)	no (0)	yes (1)	no (0)	no (0)	yes (1)	1	0	0	0	(0) private	yes (1)	no (0)	no (0)	no (0)	no (0)	no (0)	no (0)	no (0)	no (0)	1	0	0	0	0	1	0	0	0	0	0	0	no (0)	no (0)	yes (1)	no (0)	no (0)	no (0)
310	(1) Severe	yes (1)	male (1)	caucasian (1)	1.2	1.66667	no (0)	1	0	0	no (0)	no (0)	no (0)	yes (1)	no (0)	no (0)	yes (1)	0	0	0	1	(3) state	no (0)	no (0)	no (0)	yes (1)	no (0)	no (0)	no (0)	yes (1)	no (0)	0	0	0	0	0	1	0	0	0	0	0	0	no (0)	no (0)	yes (1)	no (0)	no (0)	no (0)
311	(1) Severe	yes (1)	male (1)	caucasian (1)	0.2	1.8125	no (0)	0	0	1	no (0)	no (0)	no (0)	yes (1)	no (0)	no (0)	yes (1)	1	0	0	0	(0) private	yes (1)	no (0)	no (0)	no (0)	no (0)	no (0)	no (0)	no (0)	no (0)	0	0	0	0	0	1	0	0	0	1	0	0	no (0)	no (0)	yes (1)	no (0)	no (0)	no (0)
312	(1) Severe	yes (1)	male (1)	caucasian (1)	1.9	2.5	no (0)	1	0	0	no (0)	no (0)	yes (1)	no (0)	no (0)	yes (1)	no (0)	1	0	0	0	(0) private	yes (1)	no (0)	no (0)	no (0)	no (0)	no (0)	no (0)	no (0)	no (0)	0	0	0	0	0	1	0	0	0	0	0	0	no (0)	no (0)	yes (1)	no (0)	no (0)	no (0)
313	(1) Severe	yes (1)	male (1)	caucasian (1)	0.7	2.23529	no (0)	0	0	1	no (0)	no (0)	no (0)	yes (1)	no (0)	no (0)	yes (1)	0	0	0	1	(3) state	no (0)	no (0)	no (0)	yes (1)	no (0)	no (0)	no (0)	yes (1)	no (0)	0	1	0	0	1	1	0	0	0	0	1	1	yes (1)	no (0)	no (0)	no (0)	no (0)	no (0)
314	(0) Mild	yes (1)	female (0)	caucasian (1)	1.8	1.52632	no (0)	1	0	0	no (0)	yes (1)	no (0)	no (0)	yes (1)	no (0)	no (0)	0	0	0	1	(3) state	no (0)	no (0)	no (0)	yes (1)	no (0)	no (0)	no (0)	yes (1)	no (0)	0	0	0	0	0	1	0	0	0	0	0	0	no (0)	no (0)	yes (1)	no (0)	no (0)	no (0)
315	(1) Severe	yes (1)	female (0)	caucasian (1)	5	3.7	no (0)	1	0	0	no (0)	no (0)	no (0)	yes (1)	no (0)	no (0)	yes (1)	1	0	0	0	(0) private	yes (1)	no (0)	no (0)	no (0)	no (0)	no (0)	no (0)	no (0)	no (0)	0	0	0	0	1	1	0	0	0	1	1	1	yes (1)	no (0)	no (0)	no (0)	no (0)	no (0)
316	(1) Severe	yes (1)	male (1)	caucasian (1)	0	2	yes (1)	1	0	0	no (0)	yes (1)	no (0)	no (0)	no (0)	no (0)	yes (1)	1	0	0	0	(0) private	yes (1)	no (0)	no (0)	no (0)	no (0)	no (0)	no (0)	no (0)	no (0)	0	0	0	0	0	0	1	0	0	0	0	0	no (0)	no (0)	no (0)	yes (1)	no (0)	no (0)
317	(1) Severe	yes (1)	male (1)	caucasian (1)	0.3	1.06667	no (0)	0	0	1	no (0)	no (0)	no (0)	yes (1)	no (0)	no (0)	yes (1)	1	0	0	0	(0) private	yes (1)	no (0)	no (0)	no (0)	no (0)	no (0)	no (0)	no (0)	no (0)	0	1	0	0	0	1	0	0	0	0	1	1	yes (1)	no (0)	no (0)	no (0)	no (0)	no (0)
318	(0) Mild	yes (1)	male (1)	caucasian (1)	1	1.90476	no (0)	1	0	0	no (0)	no (0)	no (0)	yes (1)	no (0)	no (0)	yes (1)	1	0	0	1	(0) private	yes (1)	no (0)	no (0)	no (0)	no (0)	no (0)	no (0)	no (0)	no (0)	0	1	0	0	1	1	0	0	0	0	1	1	yes (1)	no (0)	no (0)	no (0)	no (0)	no (0)
319	(1) Severe	yes (1)	female (0)	caucasian (1)	0.1	1.1875	no (0)	1	0	0	no (0)	yes (1)	no (0)	no (0)	yes (1)	no (0)	no (0)	0	0	0	1	(3) state	no (0)	no (0)	no (0)	yes (1)	no (0)	no (0)	no (0)	yes (1)	no (0)	0	0	0	0	1	1	0	0	0	1	1	1	yes (1)	no (0)	no (0)	no (0)	no (0)	no (0)
320	(0) Mild	yes (1)	male (1)	caucasian (1)	0.1	1.28571	no (0)	1	0	0	no (0)	no (0)	yes (1)	no (0)	no (0)	yes (1)	no (0)	1	0	0	1	(0) private	yes (1)	no (0)	no (0)	no (0)	no (0)	no (0)	no (0)	no (0)	no (0)	0	1	0	0	1	0	0	0	0	0	1	0	no (0)	yes (1)	no (0)	no (0)	no (0)	no (0)
321	(1) Severe	yes (1)	female (0)	caucasian (1)	0	2.18182	yes (1)	1	0	0	no (0)	no (0)	no (0)	yes (1)	no (0)	no (0)	yes (1)	1	0	0	0	(0) private	yes (1)	no (0)	no (0)	no (0)	no (0)	no (0)	no (0)	no (0)	no (0)	0	0	0	0	0	0	1	0	0	0	0	0	no (0)	no (0)	no (0)	yes (1)	no (0)	no (0)
322	(1) Severe	yes (1)	male (1)	caucasian (1)	0.2	2.57895	yes (1)	1	0	0	no (0)	yes (1)	no (0)	no (0)	yes (1)	no (0)	no (0)	0	0	0	1	(1) military	no (0)	yes (1)	no (0)	no (0)	no (0)	no (0)	no (0)	yes (1)	no (0)	0	1	0	0	0	1	1	0	0	0	1	1	yes (1)	no (0)	no (0)	no (0)	no (0)	no (0)
323	(1) Severe	yes (1)	male (1)	caucasian (1)	2	3.30769	yes (1)	1	0	0	no (0)	yes (1)	no (0)	no (0)	yes (1)	no (0)	no (0)	0	0	0	1	(3) state	no (0)	no (0)	no (0)	yes (1)	no (0)	no (0)	no (0)	yes (1)	no (0)	1	1	0	0	0	1	1	0	0	0	1	1	yes (1)	no (0)	no (0)	no (0)	no (0)	no (0)
324	(1) Severe	yes (1)	male (1)	caucasian (1)	0.2	2.11111	no (0)	1	0	0	no (0)	yes (1)	no (0)	no (0)	yes (1)	no (0)	no (0)	1	0	0	0	(0) private	yes (1)	no (0)	no (0)	no (0)	no (0)	no (0)	no (0)	no (0)	no (0)	0	1	0	0	0	1	0	0	0	1	1	1	yes (1)	no (0)	no (0)	no (0)	no (0)	no (0)
325	(1) Severe	yes (1)	male (1)	caucasian (1)	0.2	2.3125	yes (1)	1	0	0	no (0)	yes (1)	no (0)	no (0)	no (0)	yes (1)	no (0)	0	0	0	1	(3) state	no (0)	no (0)	no (0)	yes (1)	no (0)	no (0)	no (0)	yes (1)	no (0)	0	0	0	0	0	0	1	0	0	0	0	0	no (0)	no (0)	no (0)	yes (1)	no (0)	no (0)
326	(0) Mild	yes (1)	male (1)	caucasian (1)	0.2	1.6	no (0)	1	0	0	no (0)	yes (1)	no (0)	no (0)	yes (1)	no (0)	no (0)	1	0	0	0	(0) private	yes (1)	no (0)	no (0)	no (0)	no (0)	no (0)	no (0)	no (0)	no (0)	0	1	0	0	0	0	0	0	0	0	1	0	no (0)	yes (1)	no (0)	no (0)	no (0)	no (0)
327	(0) Mild	yes (1)	female (0)	caucasian (1)	0.5	1.52632	no (0)	1	0	0	no (0)	yes (1)	no (0)	no (0)	no (0)	no (0)	yes (1)	1	0	0	0	(0) private	yes (1)	no (0)	no (0)	no (0)	no (0)	no (0)	no (0)	no (0)	no (0)	0	1	0	0	0	1	0	0	0	1	1	1	yes (1)	no (0)	no (0)	no (0)	no (0)	no (0)
328	(1) Severe	yes (1)	male (1)	caucasian (1)	1.8	1.5	no (0)	1	0	0	no (0)	no (0)	no (0)	yes (1)	no (0)	no (0)	yes (1)	0	0	0	1	(3) state	no (0)	no (0)	no (0)	yes (1)	no (0)	no (0)	no (0)	yes (1)	no (0)	0	0	0	0	0	0	0	0	0	1	0	0	no (0)	no (0)	no (0)	no (0)	no (0)	no (0)
329	(1) Severe	yes (1)	male (1)	caucasian (1)	0.1	1.58333	yes (1)	1	0	0	no (0)	no (0)	no (0)	yes (1)	no (0)	no (0)	yes (1)	0	0	0	1	(3) state	no (0)	no (0)	no (0)	yes (1)	no (0)	no (0)	no (0)	yes (1)	no (0)	0	0	0	0	0	0	1	0	0	0	0	0	no (0)	no (0)	no (0)	yes (1)	no (0)	no (0)
330	(1) Severe	yes (1)	female (0)	caucasian (1)	0.5	1.53333	no (0)	1	0	0	no (0)	no (0)	yes (1)	no (0)	no (0)	yes (1)	no (0)	0	0	0	1	(3) state	no (0)	no (0)	no (0)	yes (1)	no (0)	no (0)	no (0)	yes (1)	no (0)	0	1	0	0	1	1	0	0	0	0	1	1	yes (1)	no (0)	no (0)	no (0)	no (0)	no (0)
331	(0) Mild	yes (1)	female (0)	caucasian (1)	0.5	1.64706	no (0)	0	0	1	no (0)	no (0)	no (0)	yes (1)	no (0)	no (0)	yes (1)	0	0	0	1	(1) military	no (0)	yes (1)	no (0)	no (0)	no (0)	no (0)	no (0)	yes (1)	no (0)	1	1	0	0	1	1	0	0	0	0	1	1	yes (1)	no (0)	no (0)	no (0)	no (0)	no (0)
332	(1) Severe	yes (1)	male (1)	caucasian (1)	0	2.84211	no (0)	1	0	0	no (0)	yes (1)	no (0)	no (0)	yes (1)	no (0)	no (0)	1	0	0	0	(0) private	yes (1)	no (0)	no (0)	no (0)	no (0)	no (0)	no (0)	no (0)	no (0)	0	0	0	0	1	0	0	0	0	1	1	0	no (0)	no (0)	no (0)	no (0)	yes (1)	no (0)
333	(1) Severe	yes (1)	female (0)	caucasian (1)	1.8	1.33333	no (0)	0	0	1	no (0)	no (0)	no (0)	yes (1)	no (0)	no (0)	yes (1)	1	0	0	1	(0) private	yes (1)	no (0)	no (0)	no (0)	no (0)	no (0)	no (0)	no (0)	no (0)	1	1	0	0	1	1	0	0	0	0	1	1	yes (1)	no (0)	no (0)	no (0)	no (0)	no (0)
334	(1) Severe	yes (1)	female (0)	caucasian (1)	0.3	1.84211	no (0)	1	0	0	no (0)	yes (1)	no (0)	no (0)	no (0)	yes (1)	no (0)	1	0	0	0	(0) private	yes (1)	no (0)	no (0)	no (0)	no (0)	no (0)	no (0)	no (0)	no (0)	0	1	0	0	0	1	0	0	0	0	1	1	yes (1)	no (0)	no (0)	no (0)	no (0)	no (0)
335	(1) Severe	yes (1)	male (1)	caucasian (1)	0.4	2.33333	no (0)	1	0	0	no (0)	yes (1)	no (0)	no (0)	yes (1)	no (0)	no (0)	1	0	0	0	(0) private	yes (1)	no (0)	no (0)	no (0)	no (0)	no (0)	no (0)	no (0)	no (0)	0	0	0	0	0	1	0	0	0	0	0	0	no (0)	no (0)	yes (1)	no (0)	no (0)	no (0)
336	(1) Severe	yes (1)	male (1)	caucasian (1)	0	3	yes (1)	1	0	0	no (0)	yes (1)	no (0)	no (0)	yes (1)	no (0)	no (0)	1	0	0	1	(0) private	yes (1)	no (0)	no (0)	no (0)	no (0)	no (0)	no (0)	no (0)	no (0)	0	0	0	0	0	0	1	0	0	1	0	0	no (0)	no (0)	no (0)	yes (1)	no (0)	no (0)
337	(0) Mild	yes (1)	female (0)	caucasian (1)	0	1.70588	no (0)	1	0	0	no (0)	yes (1)	no (0)	no (0)	yes (1)	no (0)	no (0)	1	0	0	0	(0) private	yes (1)	no (0)	no (0)	no (0)	no (0)	no (0)	no (0)	no (0)	no (0)	0	0	0	0	0	0	0	0	0	0	0	0	no (0)	no (0)	no (0)	no (0)	no (0)	no (0)
338	(0) Mild	yes (1)	male (1)	caucasian (1)	0.3	0.95	no (0)	1	0	0	no (0)	no (0)	yes (1)	no (0)	no (0)	yes (1)	no (0)	1	0	0	0	(0) private	yes (1)	no (0)	no (0)	no (0)	no (0)	no (0)	no (0)	no (0)	no (0)	1	1	0	0	0	1	0	0	0	0	1	1	yes (1)	no (0)	no (0)	no (0)	no (0)	no (0)
339	(0) Mild	yes (1)	male (1)	caucasian (1)	0.2	1.38095	yes (1)	1	0	0	no (0)	yes (1)	no (0)	no (0)	yes (1)	no (0)	no (0)	1	0	0	0	(0) private	yes (1)	no (0)	no (0)	no (0)	no (0)	no (0)	no (0)	no (0)	no (0)	1	0	0	0	0	0	1	0	0	0	0	0	no (0)	no (0)	no (0)	yes (1)	no (0)	no (0)
340	(1) Severe	yes (1)	female (0)	caucasian (1)	1.3	4.27273	no (0)	1	0	0	no (0)	no (0)	yes (1)	no (0)	no (0)	yes (1)	no (0)	1	0	0	1	(0) private	yes (1)	no (0)	no (0)	no (0)	no (0)	no (0)	no (0)	no (0)	no (0)	0	1	0	0	0	1	0	0	0	0	1	1	yes (1)	no (0)	no (0)	no (0)	no (0)	no (0)
341	(1) Severe	yes (1)	male (1)	caucasian (1)	0	3.76923	no (0)	1	0	0	no (0)	yes (1)	no (0)	no (0)	yes (1)	no (0)	no (0)	0	0	0	1	(3) state	no (0)	no (0)	no (0)	yes (1)	no (0)	no (0)	no (0)	yes (1)	no (0)	0	0	1	0	0	0	0	0	0	1	0	0	no (0)	no (0)	no (0)	no (0)	no (0)	no (0)
342	(1) Severe	yes (1)	male (1)	caucasian (1)	0.4	1.23529	no (0)	1	0	0	no (0)	no (0)	no (0)	yes (1)	no (0)	no (0)	yes (1)	1	0	0	0	(0) private	yes (1)	no (0)	no (0)	no (0)	no (0)	no (0)	no (0)	no (0)	no (0)	0	1	0	0	1	0	0	0	0	0	1	0	no (0)	yes (1)	no (0)	no (0)	no (0)	no (0)
343	(1) Severe	yes (1)	female (0)	caucasian (1)	0	2.35	yes (1)	1	0	0	no (0)	yes (1)	no (0)	no (0)	yes (1)	no (0)	no (0)	1	0	0	0	(0) private	yes (1)	no (0)	no (0)	no (0)	no (0)	no (0)	no (0)	no (0)	no (0)	0	0	0	0	0	0	1	0	0	0	0	0	no (0)	no (0)	no (0)	yes (1)	no (0)	no (0)
344	(1) Severe	yes (1)	female (0)	caucasian (1)	0	3.90909	no (0)	1	0	0	no (0)	yes (1)	no (0)	no (0)	yes (1)	no (0)	no (0)	1	0	0	1	(0) private	yes (1)	no (0)	no (0)	no (0)	no (0)	no (0)	no (0)	no (0)	no (0)	0	1	1	0	1	0	0	0	0	0	1	0	no (0)	yes (1)	no (0)	no (0)	no (0)	no (0)
345	(1) Severe	yes (1)	male (1)	caucasian (1)	0.2	2.16667	no (0)	0	0	1	no (0)	no (0)	no (0)	yes (1)	no (0)	no (0)	yes (1)	0	0	0	1	(3) state	no (0)	no (0)	no (0)	yes (1)	no (0)	no (0)	no (0)	yes (1)	no (0)	0	1	0	0	1	1	0	0	0	0	1	1	yes (1)	no (0)	no (0)	no (0)	no (0)	no (0)
346	(1) Severe	yes (1)	female (0)	caucasian (1)	1.5	1.6	no (0)	1	0	0	no (0)	yes (1)	no (0)	no (0)	no (0)	no (0)	yes (1)	1	0	0	1	(0) private	yes (1)	no (0)	no (0)	no (0)	no (0)	no (0)	no (0)	no (0)	no (0)	0	1	0	0	1	0	0	0	0	0	1	0	no (0)	yes (1)	no (0)	no (0)	no (0)	no (0)
347	(1) Severe	yes (1)	male (1)	caucasian (1)	0.7	1.8125	no (0)	1	0	0	no (0)	yes (1)	no (0)	no (0)	yes (1)	no (0)	no (0)	1	0	0	0	(0) private	yes (1)	no (0)	no (0)	no (0)	no (0)	no (0)	no (0)	no (0)	no (0)	0	1	0	0	0	1	0	0	0	0	1	1	yes (1)	no (0)	no (0)	no (0)	no (0)	no (0)
348	(1) Severe	yes (1)	female (0)	caucasian (1)	0.4	2.29412	no (0)	1	0	0	no (0)	yes (1)	no (0)	no (0)	yes (1)	no (0)	no (0)	1	0	0	0	(0) private	yes (1)	no (0)	no (0)	no (0)	no (0)	no (0)	no (0)	no (0)	no (0)	0	1	0	0	0	1	0	0	0	1	1	1	yes (1)	no (0)	no (0)	no (0)	no (0)	no (0)
349	(1) Severe	yes (1)	female (0)	caucasian (1)	0	2.33333	no (0)	1	0	0	no (0)	yes (1)	no (0)	no (0)	no (0)	yes (1)	no (0)	1	0	0	0	(0) private	yes (1)	no (0)	no (0)	no (0)	no (0)	no (0)	no (0)	no (0)	no (0)	0	0	1	0	0	0	0	0	1	0	0	0	no (0)	no (0)	no (0)	no (0)	no (0)	yes (1)
350	(1) Severe	yes (1)	female (0)	caucasian (1)	0.4	1.5	no (0)	0	1	0	no (0)	no (0)	yes (1)	no (0)	no (0)	yes (1)	no (0)	0	0	0	1	(3) state	no (0)	no (0)	no (0)	yes (1)	no (0)	no (0)	no (0)	yes (1)	no (0)	0	1	0	0	0	1	0	0	0	0	1	1	yes (1)	no (0)	no (0)	no (0)	no (0)	no (0)
351	(1) Severe	yes (1)	female (0)	caucasian (1)	0.5	2.29412	no (0)	1	0	0	no (0)	yes (1)	no (0)	no (0)	yes (1)	no (0)	no (0)	0	0	0	1	(3) state	no (0)	no (0)	no (0)	yes (1)	no (0)	no (0)	no (0)	yes (1)	no (0)	0	1	0	0	1	1	0	0	0	0	1	1	yes (1)	no (0)	no (0)	no (0)	no (0)	no (0)
352	(1) Severe	yes (1)	male (1)	caucasian (1)	0.8	2.42857	no (0)	1	0	0	no (0)	no (0)	no (0)	yes (1)	no (0)	no (0)	yes (1)	1	0	0	0	(0) private	yes (1)	no (0)	no (0)	no (0)	no (0)	no (0)	no (0)	no (0)	no (0)	0	1	0	0	1	1	0	0	0	0	1	1	yes (1)	no (0)	no (0)	no (0)	no (0)	no (0)
353	(1) Severe	yes (1)	male (1)	caucasian (1)	0.9	2.3125	no (0)	1	0	0	no (0)	yes (1)	no (0)	no (0)	no (0)	yes (1)	no (0)	1	0	0	1	(0) private	yes (1)	no (0)	no (0)	no (0)	no (0)	no (0)	no (0)	no (0)	no (0)	0	1	0	0	0	1	0	0	0	0	1	1	yes (1)	no (0)	no (0)	no (0)	no (0)	no (0)
354	(1) Severe	yes (1)	male (1)	caucasian (1)	0.3	1.73684	no (0)	0	1	0	no (0)	no (0)	yes (1)	no (0)	no (0)	yes (1)	no (0)	1	0	0	0	(0) private	yes (1)	no (0)	no (0)	no (0)	no (0)	no (0)	no (0)	no (0)	no (0)	0	1	0	0	1	1	0	0	0	0	1	1	yes (1)	no (0)	no (0)	no (0)	no (0)	no (0)
355	(0) Mild	yes (1)	female (0)	caucasian (1)	0.3	1.85714	no (0)	1	0	0	no (0)	yes (1)	no (0)	no (0)	yes (1)	no (0)	no (0)	1	0	0	1	(0) private	yes (1)	no (0)	no (0)	no (0)	no (0)	no (0)	no (0)	no (0)	no (0)	0	1	0	0	0	0	0	0	0	0	1	0	no (0)	yes (1)	no (0)	no (0)	no (0)	no (0)
356	(0) Mild	yes (1)	male (1)	caucasian (1)	0.4	1.57143	no (0)	1	0	0	no (0)	no (0)	no (0)	yes (1)	no (0)	no (0)	yes (1)	0	0	1	0	(6) none		no (0)	no (0)	no (0)	no (0)	no (0)	yes (1)		yes (1)	0	0	0	0	0	1	0	0	0	0	0	0	no (0)	no (0)	yes (1)	no (0)	no (0)	no (0)
357	(1) Severe	yes (1)	male (1)	caucasian (1)	0.4	2.16667	no (0)	1	0	0	no (0)	yes (1)	no (0)	no (0)	yes (1)	no (0)	no (0)	1	0	0	0	(0) private	yes (1)	no (0)	no (0)	no (0)	no (0)	no (0)	no (0)	no (0)	no (0)	0	0	0	0	1	1	0	0	0	0	1	1	yes (1)	no (0)	no (0)	no (0)	no (0)	no (0)
358	(0) Mild	yes (1)	female (0)	caucasian (1)	3	1.15789	no (0)	1	0	0	no (0)	yes (1)	no (0)	no (0)	yes (1)	no (0)	no (0)	1	0	0	0	(0) private	yes (1)	no (0)	no (0)	no (0)	no (0)	no (0)	no (0)	no (0)	no (0)	0	0	0	0	1	0	0	0	0	0	1	0	no (0)	no (0)	no (0)	no (0)	yes (1)	no (0)
359	(1) Severe	yes (1)	male (1)	caucasian (1)	0	1.55	yes (1)	1	0	0	no (0)	no (0)	yes (1)	no (0)	no (0)	yes (1)	no (0)	1	0	0	1	(0) private	yes (1)	no (0)	no (0)	no (0)	no (0)	no (0)	no (0)	no (0)	no (0)	0	1	0	0	0	0	1	0	0	0	1	0	no (0)	no (0)	no (0)	yes (1)	no (0)	no (0)
360	(1) Severe	yes (1)	female (0)	caucasian (1)	0.1	2.14286	no (0)	1	0	0	no (0)	no (0)	yes (1)	no (0)	no (0)	yes (1)	no (0)	1	0	0	0	(0) private	yes (1)	no (0)	no (0)	no (0)	no (0)	no (0)	no (0)	no (0)	no (0)	0	0	0	0	0	0	0	1	0	1	0	0	no (0)	no (0)	no (0)	no (0)	no (0)	no (0)
361	(1) Severe	yes (1)	male (1)	caucasian (1)	1.2	3.25	no (0)	1	0	0	no (0)	no (0)	yes (1)	no (0)	no (0)	yes (1)	no (0)	0	0	0	1	(3) state	no (0)	no (0)	no (0)	yes (1)	no (0)	no (0)	no (0)	yes (1)	no (0)	1	0	0	0	0	1	0	0	0	0	0	0	no (0)	no (0)	yes (1)	no (0)	no (0)	no (0)
362	(1) Severe	yes (1)	female (0)	caucasian (1)	0.4	1.16667	no (0)	1	0	0	no (0)	yes (1)	no (0)	no (0)	yes (1)	no (0)	no (0)	0	0	0	1	(3) state	no (0)	no (0)	no (0)	yes (1)	no (0)	no (0)	no (0)	yes (1)	no (0)	0	0	0	0	0	0	0	0	0	1	0	0	no (0)	no (0)	no (0)	no (0)	no (0)	no (0)
363	(1) Severe	yes (1)	male (1)	caucasian (1)	0.4	2.47059	no (0)	1	0	0	no (0)	no (0)	no (0)	yes (1)	no (0)	no (0)	yes (1)	1	0	0	1	(0) private	yes (1)	no (0)	no (0)	no (0)	no (0)	no (0)	no (0)	no (0)	no (0)	0	1	0	0	1	1	0	0	0	0	1	1	yes (1)	no (0)	no (0)	no (0)	no (0)	no (0)
364	(0) Mild	yes (1)	female (0)	caucasian (1)	2	2	no (0)	1	0	0	no (0)	no (0)	no (0)	yes (1)	no (0)	no (0)	yes (1)	0	0	0	1	(3) state	no (0)	no (0)	no (0)	yes (1)	no (0)	no (0)	no (0)	yes (1)	no (0)	0	1	0	0	1	1	0	0	1	0	1	1	yes (1)	no (0)	no (0)	no (0)	no (0)	no (0)
365	(1) Severe	yes (1)	female (0)	caucasian (1)	5.1	1.88235	no (0)	0	0	1	no (0)	no (0)	no (0)	yes (1)	no (0)	no (0)	yes (1)	1	0	0	0	(0) private	yes (1)	no (0)	no (0)	no (0)	no (0)	no (0)	no (0)	no (0)	no (0)	0	1	0	0	1	1	0	0	0	0	1	1	yes (1)	no (0)	no (0)	no (0)	no (0)	no (0)
366	(0) Mild	yes (1)	male (1)	caucasian (1)	0.2	1.66667	no (0)	1	0	0	no (0)	yes (1)	no (0)	no (0)	yes (1)	no (0)	no (0)	1	0	0	0	(0) private	yes (1)	no (0)	no (0)	no (0)	no (0)	no (0)	no (0)	no (0)	no (0)	0	1	0	0	0	1	0	0	0	0	1	1	yes (1)	no (0)	no (0)	no (0)	no (0)	no (0)
367	(1) Severe	yes (1)	male (1)	caucasian (1)	0.2	1.15789	no (0)	1	0	0	no (0)	yes (1)	no (0)	no (0)	yes (1)	no (0)	no (0)	1	0	0	1	(0) private	yes (1)	no (0)	no (0)	no (0)	no (0)	no (0)	no (0)	no (0)	no (0)	0	1	0	0	0	0	0	0	0	0	1	0	no (0)	yes (1)	no (0)	no (0)	no (0)	no (0)
368	(0) Mild	yes (1)	female (0)	caucasian (1)	0.1	1.8	no (0)	1	0	0	no (0)	yes (1)	no (0)	no (0)	no (0)	yes (1)	no (0)	1	0	0	0	(0) private	yes (1)	no (0)	no (0)	no (0)	no (0)	no (0)	no (0)	no (0)	no (0)	0	0	1	0	0	0	0	0	0	0	0	0	no (0)	no (0)	no (0)	no (0)	no (0)	no (0)
369	(1) Severe	yes (1)	male (1)	caucasian (1)	2.3	1.38461	no (0)	1	0	0	no (0)	no (0)	no (0)	yes (1)	no (0)	no (0)	yes (1)	1	0	0	0	(0) private	yes (1)	no (0)	no (0)	no (0)	no (0)	no (0)	no (0)	no (0)	no (0)	0	1	0	0	0	1	0	0	0	0	1	1	yes (1)	no (0)	no (0)	no (0)	no (0)	no (0)
370	(1) Severe	yes (1)	male (1)	caucasian (1)	0.1	4	yes (1)	1	0	0	yes (1)	no (0)	no (0)	no (0)	no (0)	no (0)	yes (1)	1	0	0	1	(0) private	yes (1)	no (0)	no (0)	no (0)	no (0)	no (0)	no (0)	no (0)	no (0)	0	0	0	0	0	0	1	0	0	0	0	0	no (0)	no (0)	no (0)	yes (1)	no (0)	no (0)
371	(0) Mild	yes (1)	female (0)	caucasian (1)	0.4	1.09524	no (0)	0	1	0	no (0)	no (0)	yes (1)	no (0)	no (0)	yes (1)	no (0)	1	0	0	0	(0) private	yes (1)	no (0)	no (0)	no (0)	no (0)	no (0)	no (0)	no (0)	no (0)	0	0	0	0	0	1	0	0	0	1	0	0	no (0)	no (0)	yes (1)	no (0)	no (0)	no (0)
372	(1) Severe	yes (1)	male (1)	caucasian (1)	0.2	1.4	no (0)	1	0	0	no (0)	no (0)	no (0)	yes (1)	no (0)	no (0)	yes (1)	0	0	0	1	(3) state	no (0)	no (0)	no (0)	yes (1)	no (0)	no (0)	no (0)	yes (1)	no (0)	0	1	0	0	0	0	0	0	0	0	1	0	no (0)	yes (1)	no (0)	no (0)	no (0)	no (0)
373	(1) Severe	yes (1)	female (0)	caucasian (1)	0.3	1.42857	no (0)	1	0	0	no (0)	no (0)	yes (1)	no (0)	no (0)	yes (1)	no (0)	1	0	0	0	(0) private	yes (1)	no (0)	no (0)	no (0)	no (0)	no (0)	no (0)	no (0)	no (0)	0	1	0	0	0	1	0	0	0	1	1	1	yes (1)	no (0)	no (0)	no (0)	no (0)	no (0)
374	(1) Severe	yes (1)	female (0)	caucasian (1)	0.2	1.83333	yes (1)	1	0	0	no (0)	no (0)	no (0)	yes (1)	no (0)	no (0)	yes (1)	0	0	0	1	(3) state	no (0)	no (0)	no (0)	yes (1)	no (0)	no (0)	no (0)	yes (1)	no (0)	0	0	0	0	0	0	1	0	0	0	0	0	no (0)	no (0)	no (0)	yes (1)	no (0)	no (0)
375	(1) Severe	yes (1)	female (0)	caucasian (1)	0.4	2.17647	no (0)	1	0	0	no (0)	yes (1)	no (0)	no (0)	yes (1)	no (0)	no (0)	1	0	0	1	(0) private	yes (1)	no (0)	no (0)	no (0)	no (0)	no (0)	no (0)	no (0)	no (0)	0	1	0	0	0	0	0	0	0	1	1	0	no (0)	yes (1)	no (0)	no (0)	no (0)	no (0)
376	(0) Mild	yes (1)	male (1)	caucasian (1)	0.1	1.71429	no (0)	1	0	0	no (0)	no (0)	yes (1)	no (0)	no (0)	yes (1)	no (0)	1	0	0	1	(0) private	yes (1)	no (0)	no (0)	no (0)	no (0)	no (0)	no (0)	no (0)	no (0)	0	1	0	0	0	0	0	0	0	0	1	0	no (0)	yes (1)	no (0)	no (0)	no (0)	no (0)
377	(0) Mild	yes (1)	female (0)	caucasian (1)	0	1.27778	no (0)	1	0	0	no (0)	yes (1)	no (0)	no (0)	no (0)	yes (1)	no (0)	1	0	0	0	(0) private	yes (1)	no (0)	no (0)	no (0)	no (0)	no (0)	no (0)	no (0)	no (0)	0	0	1	0	0	0	0	0	0	1	0	0	no (0)	no (0)	no (0)	no (0)	no (0)	no (0)
378	(1) Severe	yes (1)	male (1)	caucasian (1)	0	1.68421	yes (1)	1	0	0	no (0)	yes (1)	no (0)	no (0)	no (0)	no (0)	yes (1)	1	0	0	1	(0) private	yes (1)	no (0)	no (0)	no (0)	no (0)	no (0)	no (0)	no (0)	no (0)	0	0	0	0	0	0	1	0	0	1	0	0	no (0)	no (0)	no (0)	yes (1)	no (0)	no (0)
379	(1) Severe	yes (1)	female (0)	caucasian (1)	0.4	2.38095	no (0)	1	0	0	no (0)	no (0)	yes (1)	no (0)	no (0)	yes (1)	no (0)	0	0	0	1	(3) state	no (0)	no (0)	no (0)	yes (1)	no (0)	no (0)	no (0)	yes (1)	no (0)	0	1	0	0	0	0	0	0	0	0	1	0	no (0)	yes (1)	no (0)	no (0)	no (0)	no (0)
380	(1) Severe	yes (1)	female (0)	caucasian (1)	5.2	3.6	no (0)	1	0	0	no (0)	no (0)	yes (1)	no (0)	no (0)	yes (1)	no (0)	0	0	0	1	(3) state	no (0)	no (0)	no (0)	yes (1)	no (0)	no (0)	no (0)	yes (1)	no (0)	0	0	0	0	0	0	0	0	0	1	0	0	no (0)	no (0)	no (0)	no (0)	no (0)	no (0)
381	(0) Mild	yes (1)	female (0)	caucasian (1)	0.2	1.38095	no (0)	1	0	0	no (0)	yes (1)	no (0)	no (0)	yes (1)	no (0)	no (0)	1	0	0	0	(0) private	yes (1)	no (0)	no (0)	no (0)	no (0)	no (0)	no (0)	no (0)	no (0)	1	1	0	0	0	0	0	0	0	0	1	0	no (0)	yes (1)	no (0)	no (0)	no (0)	no (0)
382	(0) Mild	yes (1)	female (0)	caucasian (1)	0.1	2.55	no (0)	1	0	0	no (0)	no (0)	yes (1)	no (0)	no (0)	yes (1)	no (0)	1	0	0	1	(0) private	yes (1)	no (0)	no (0)	no (0)	no (0)	no (0)	no (0)	no (0)	no (0)	0	1	0	0	1	1	0	0	0	0	1	1	yes (1)	no (0)	no (0)	no (0)	no (0)	no (0)
383	(1) Severe	yes (1)	male (1)	caucasian (1)	0.3	1.9	yes (1)	1	0	0	no (0)	yes (1)	no (0)	no (0)	yes (1)	no (0)	no (0)	1	0	0	0	(0) private	yes (1)	no (0)	no (0)	no (0)	no (0)	no (0)	no (0)	no (0)	no (0)	0	0	0	0	0	0	1	0	0	0	0	0	no (0)	no (0)	no (0)	yes (1)	no (0)	no (0)
384	(1) Severe	yes (1)	female (0)	caucasian (1)	0.4	1.70588	no (0)	1	0	0	no (0)	yes (1)	no (0)	no (0)	yes (1)	no (0)	no (0)	1	0	0	1	(0) private	yes (1)	no (0)	no (0)	no (0)	no (0)	no (0)	no (0)	no (0)	no (0)	0	1	0	0	1	0	0	0	0	0	1	0	no (0)	yes (1)	no (0)	no (0)	no (0)	no (0)
385	(0) Mild	yes (1)	male (1)	caucasian (1)	0.1	0.952381	no (0)	0	0	1	no (0)	no (0)	no (0)	yes (1)	no (0)	no (0)	yes (1)	1	0	0	0	(0) private	yes (1)	no (0)	no (0)	no (0)	no (0)	no (0)	no (0)	no (0)	no (0)	0	0	0	0	0	0	0	0	0	1	0	0	no (0)	no (0)	no (0)	no (0)	no (0)	no (0)
386	(1) Severe	yes (1)	male (1)	caucasian (1)	0	1.88889	no (0)	0	0	1	no (0)	no (0)	no (0)	yes (1)	no (0)	no (0)	yes (1)	0	0	0	1	(3) state	no (0)	no (0)	no (0)	yes (1)	no (0)	no (0)	no (0)	yes (1)	no (0)	0	0	0	0	0	1	0	0	0	0	0	0	no (0)	no (0)	yes (1)	no (0)	no (0)	no (0)
387	(0) Mild	yes (1)	female (0)	caucasian (1)	0.8	0.529412	no (0)	1	0	0	no (0)	yes (1)	no (0)	no (0)	no (0)	yes (1)	no (0)	1	0	0	0	(0) private	yes (1)	no (0)	no (0)	no (0)	no (0)	no (0)	no (0)	no (0)	no (0)	0	1	1	0	1	1	0	0	0	0	1	1	yes (1)	no (0)	no (0)	no (0)	no (0)	no (0)
388	(1) Severe	yes (1)	female (0)	caucasian (1)	1.6	2.16667	no (0)	1	0	0	no (0)	no (0)	no (0)	yes (1)	no (0)	no (0)	yes (1)	1	0	0	0	(0) private	yes (1)	no (0)	no (0)	no (0)	no (0)	no (0)	no (0)	no (0)	no (0)	0	0	0	0	0	1	0	0	0	0	0	0	no (0)	no (0)	yes (1)	no (0)	no (0)	no (0)
389	(0) Mild	yes (1)	female (0)	caucasian (1)	0.2	2.23809	no (0)	0	1	0	no (0)	no (0)	yes (1)	no (0)	no (0)	yes (1)	no (0)	1	0	0	0	(0) private	yes (1)	no (0)	no (0)	no (0)	no (0)	no (0)	no (0)	no (0)	no (0)	1	1	0	0	0	0	0	0	0	1	1	0	no (0)	yes (1)	no (0)	no (0)	no (0)	no (0)
390	(1) Severe	yes (1)	female (0)	caucasian (1)	0	1.63158	no (0)	1	0	0	no (0)	yes (1)	no (0)	no (0)	no (0)	yes (1)	no (0)	0	0	0	1	(3) state	no (0)	no (0)	no (0)	yes (1)	no (0)	no (0)	no (0)	yes (1)	no (0)	0	0	1	0	0	0	0	0	0	1	0	0	no (0)	no (0)	no (0)	no (0)	no (0)	no (0)
391	(1) Severe	yes (1)	male (1)	caucasian (1)	4.3	2.15	no (0)	1	0	0	no (0)	yes (1)	no (0)	no (0)	yes (1)	no (0)	no (0)	1	0	0	1	(0) private	yes (1)	no (0)	no (0)	no (0)	no (0)	no (0)	no (0)	no (0)	no (0)	0	1	0	0	1	1	0	0	1	0	1	1	yes (1)	no (0)	no (0)	no (0)	no (0)	no (0)
392	(1) Severe	yes (1)	female (0)	caucasian (1)	0	1.44444	no (0)	1	0	0	yes (1)	no (0)	no (0)	no (0)	no (0)	no (0)	yes (1)	1	0	0	0	(0) private	yes (1)	no (0)	no (0)	no (0)	no (0)	no (0)	no (0)	no (0)	no (0)	0	0	1	0	0	0	0	0	0	1	0	0	no (0)	no (0)	no (0)	no (0)	no (0)	no (0)
393	(1) Severe	yes (1)	female (0)	caucasian (1)	0.5	1.38889	no (0)	0	0	1	no (0)	no (0)	no (0)	yes (1)	no (0)	no (0)	yes (1)	1	0	0	0	(0) private	yes (1)	no (0)	no (0)	no (0)	no (0)	no (0)	no (0)	no (0)	no (0)	0	0	0	0	0	0	0	0	0	1	0	0	no (0)	no (0)	no (0)	no (0)	no (0)	no (0)
394	(1) Severe	yes (1)	male (1)	caucasian (1)	1.3	2.8125	yes (1)	1	0	0	no (0)	no (0)	no (0)	yes (1)	no (0)	no (0)	yes (1)	0	0	0	1	(3) state	no (0)	no (0)	no (0)	yes (1)	no (0)	no (0)	no (0)	yes (1)	no (0)	0	0	0	0	1	1	1	0	0	1	1	1	yes (1)	no (0)	no (0)	no (0)	no (0)	no (0)
395	(1) Severe	yes (1)	male (1)	caucasian (1)	0	4.53846	yes (1)	1	0	0	no (0)	yes (1)	no (0)	no (0)	yes (1)	no (0)	no (0)	0	0	0	1	(3) state	no (0)	no (0)	no (0)	yes (1)	no (0)	no (0)	no (0)	yes (1)	no (0)	0	0	0	0	0	1	1	0	0	0	0	0	no (0)	no (0)	no (0)	yes (1)	no (0)	no (0)
396	(0) Mild	yes (1)	male (1)	caucasian (1)	2.8	2.61111	no (0)	1	0	0	no (0)	no (0)	yes (1)	no (0)	no (0)	yes (1)	no (0)	1	0	0	0	(0) private	yes (1)	no (0)	no (0)	no (0)	no (0)	no (0)	no (0)	no (0)	no (0)	0	0	0	0	1	0	0	0	0	0	1	0	no (0)	no (0)	no (0)	no (0)	yes (1)	no (0)
397	(1) Severe	yes (1)	female (0)	caucasian (1)	5	2	no (0)	1	0	0	no (0)	yes (1)	no (0)	no (0)	yes (1)	no (0)	no (0)	1	0	0	1	(0) private	yes (1)	no (0)	no (0)	no (0)	no (0)	no (0)	no (0)	no (0)	no (0)	0	0	0	0	0	0	0	0	0	1	0	0	no (0)	no (0)	no (0)	no (0)	no (0)	no (0)
398	(0) Mild	yes (1)	female (0)	caucasian (1)	0.8	1.47619	no (0)	1	0	0	yes (1)	no (0)	no (0)	no (0)	no (0)	no (0)	yes (1)	1	0	0	0	(0) private	yes (1)	no (0)	no (0)	no (0)	no (0)	no (0)	no (0)	no (0)	no (0)	1	1	0	0	0	0	0	0	0	0	1	0	no (0)	yes (1)	no (0)	no (0)	no (0)	no (0)
399	(0) Mild	yes (1)	female (0)	caucasian (1)	0.3	2.23809	yes (1)	0	1	0	no (0)	no (0)	yes (1)	no (0)	no (0)	yes (1)	no (0)	0	0	0	1	(3) state	no (0)	no (0)	no (0)	yes (1)	no (0)	no (0)	no (0)	yes (1)	no (0)	0	1	0	0	0	1	1	0	0	0	1	1	yes (1)	no (0)	no (0)	no (0)	no (0)	no (0)
400	(0) Mild	yes (1)	male (1)	caucasian (1)	0.5	1.85714	no (0)	1	0	0	no (0)	yes (1)	no (0)	no (0)	yes (1)	no (0)	no (0)	1	0	0	0	(0) private	yes (1)	no (0)	no (0)	no (0)	no (0)	no (0)	no (0)	no (0)	no (0)	0	1	0	0	1	1	0	0	0	0	1	1	yes (1)	no (0)	no (0)	no (0)	no (0)	no (0)
401	(1) Severe	yes (1)	female (0)	caucasian (1)	1	1.91667	no (0)	0	0	1	no (0)	no (0)	no (0)	yes (1)	no (0)	no (0)	yes (1)	0	0	0	1	(3) state	no (0)	no (0)	no (0)	yes (1)	no (0)	no (0)	no (0)	yes (1)	no (0)	0	1	0	0	0	1	0	0	0	0	1	1	yes (1)	no (0)	no (0)	no (0)	no (0)	no (0)
402	(1) Severe	yes (1)	male (1)	caucasian (1)	0.1	3.45454	yes (1)	0	0	1	no (0)	no (0)	no (0)	yes (1)	no (0)	no (0)	yes (1)	0	0	0	1	(3) state	no (0)	no (0)	no (0)	yes (1)	no (0)	no (0)	no (0)	yes (1)	no (0)	0	1	1	0	0	0	1	0	0	0	1	0	no (0)	no (0)	no (0)	yes (1)	no (0)	no (0)
403	(1) Severe	yes (1)	female (0)	caucasian (1)	0.5	1.63158	no (0)	1	0	0	no (0)	no (0)	no (0)	yes (1)	no (0)	no (0)	yes (1)	0	0	0	1	(3) state	no (0)	no (0)	no (0)	yes (1)	no (0)	no (0)	no (0)	yes (1)	no (0)	0	1	0	0	1	1	0	0	0	0	1	1	yes (1)	no (0)	no (0)	no (0)	no (0)	no (0)
404	(0) Mild	yes (1)	female (0)	caucasian (1)	2.7	1.1	no (0)	1	0	0	yes (1)	no (0)	no (0)	no (0)	no (0)	yes (1)	no (0)	0	0	1	0	(6) none		no (0)	no (0)	no (0)	no (0)	no (0)	yes (1)		yes (1)	0	1	0	0	0	0	0	0	0	0	1	0	no (0)	yes (1)	no (0)	no (0)	no (0)	no (0)
405	(1) Severe	yes (1)	female (0)	caucasian (1)	0.6	2.15	no (0)	1	0	0	no (0)	yes (1)	no (0)	no (0)	yes (1)	no (0)	no (0)	0	0	0	1	(3) state	no (0)	no (0)	no (0)	yes (1)	no (0)	no (0)	no (0)	yes (1)	no (0)	0	0	0	1	0	0	0	0	0	0	0	0	no (0)	no (0)	no (0)	no (0)	no (0)	no (0)
406	(1) Severe	yes (1)	female (0)	caucasian (1)	0.4	2.11765	no (0)	1	0	0	yes (1)	no (0)	no (0)	no (0)	no (0)	no (0)	yes (1)	1	0	0	1	(0) private	yes (1)	no (0)	no (0)	no (0)	no (0)	no (0)	no (0)	no (0)	no (0)	0	0	0	1	0	1	0	0	0	0	0	0	no (0)	no (0)	yes (1)	no (0)	no (0)	no (0)
407	(1) Severe	yes (1)	female (0)	caucasian (1)	0.3	1.80952	no (0)	1	0	0	no (0)	yes (1)	no (0)	no (0)	yes (1)	no (0)	no (0)	0	0	0	0			no (0)	no (0)	no (0)	no (0)	no (0)	no (0)		no (0)	1	1	0	0	0	1	0	0	0	0	1	1	yes (1)	no (0)	no (0)	no (0)	no (0)	no (0)
408	(1) Severe	yes (1)	female (0)	hispanic (2)	0	1.90476	yes (1)	1	0	0	yes (1)	no (0)	no (0)	no (0)	no (0)	no (0)	yes (1)	1	0	0	1	(0) private	yes (1)	no (0)	no (0)	no (0)	no (0)	no (0)	no (0)	no (0)	no (0)	0	0	0	0	0	0	1	0	0	0	0	0	no (0)	no (0)	no (0)	yes (1)	no (0)	no (0)
409	(1) Severe	yes (1)	female (0)	caucasian (1)	0.1	1.38095	no (0)	1	0	0	no (0)	no (0)	no (0)	yes (1)	no (0)	no (0)	yes (1)	1	0	0	0	(0) private	yes (1)	no (0)	no (0)	no (0)	no (0)	no (0)	no (0)	no (0)	no (0)	0	1	0	0	1	0	0	0	0	0	1	0	no (0)	yes (1)	no (0)	no (0)	no (0)	no (0)
410	(1) Severe	yes (1)	male (1)	caucasian (1)	0.7	1.85714	no (0)	1	0	0	no (0)	yes (1)	no (0)	no (0)	yes (1)	no (0)	no (0)	1	0	0	0	(0) private	yes (1)	no (0)	no (0)	no (0)	no (0)	no (0)	no (0)	no (0)	no (0)	0	1	0	0	0	1	0	0	0	0	1	1	yes (1)	no (0)	no (0)	no (0)	no (0)	no (0)
411	(1) Severe	yes (1)	female (0)	caucasian (1)	1.5	4.33333	no (0)	0	0	1	no (0)	no (0)	no (0)	yes (1)	no (0)	no (0)	yes (1)	1	0	0	0	(0) private	yes (1)	no (0)	no (0)	no (0)	no (0)	no (0)	no (0)	no (0)	no (0)	0	0	0	0	0	1	0	0	0	0	0	0	no (0)	no (0)	yes (1)	no (0)	no (0)	no (0)
412	(1) Severe	yes (1)	male (1)	caucasian (1)	0.1	1.19048	yes (1)	1	0	0	no (0)	yes (1)	no (0)	no (0)	yes (1)	no (0)	no (0)	1	0	0	0	(0) private	yes (1)	no (0)	no (0)	no (0)	no (0)	no (0)	no (0)	no (0)	no (0)	0	0	0	0	0	0	1	0	0	1	0	0	no (0)	no (0)	no (0)	yes (1)	no (0)	no (0)
413	(1) Severe	yes (1)	male (1)	caucasian (1)	0.1	2.28571	no (0)	1	0	0	no (0)	yes (1)	no (0)	no (0)	yes (1)	no (0)	no (0)	0	0	0	1	(3) state	no (0)	no (0)	no (0)	yes (1)	no (0)	no (0)	no (0)	yes (1)	no (0)	0	0	0	0	1	0	0	0	0	0	1	0	no (0)	no (0)	no (0)	no (0)	yes (1)	no (0)
414	(0) Mild	yes (1)	male (1)	caucasian (1)	1.8	1.21053	no (0)	0	0	1	no (0)	no (0)	no (0)	yes (1)	no (0)	no (0)	yes (1)	1	0	0	1	(0) private	yes (1)	no (0)	no (0)	no (0)	no (0)	no (0)	no (0)	no (0)	no (0)	0	0	0	0	1	0	0	0	1	0	1	0	no (0)	no (0)	no (0)	no (0)	yes (1)	no (0)
415	(1) Severe	yes (1)	female (0)	caucasian (1)	0.8	1.88889	no (0)	1	0	0	no (0)	no (0)	no (0)	yes (1)	no (0)	no (0)	yes (1)	1	0	0	1	(0) private	yes (1)	no (0)	no (0)	no (0)	no (0)	no (0)	no (0)	no (0)	no (0)	0	1	0	0	0	1	0	0	0	0	1	1	yes (1)	no (0)	no (0)	no (0)	no (0)	no (0)
416	(1) Severe	yes (1)	male (1)	caucasian (1)	0	1.625	yes (1)	1	0	0	no (0)	no (0)	no (0)	yes (1)	no (0)	no (0)	yes (1)	1	0	0	0	(0) private	yes (1)	no (0)	no (0)	no (0)	no (0)	no (0)	no (0)	no (0)	no (0)	0	0	0	0	0	0	1	0	0	0	0	0	no (0)	no (0)	no (0)	yes (1)	no (0)	no (0)
417	(0) Mild	yes (1)	male (1)	caucasian (1)	0	1.71429	yes (1)	1	0	0	no (0)	yes (1)	no (0)	no (0)	yes (1)	no (0)	no (0)	1	0	0	1	(0) private	yes (1)	no (0)	no (0)	no (0)	no (0)	no (0)	no (0)	no (0)	no (0)	0	0	0	0	0	0	1	0	1	0	0	0	no (0)	no (0)	no (0)	yes (1)	no (0)	no (0)
418	(1) Severe	yes (1)	male (1)	caucasian (1)	0.7	2.35294	no (0)	1	0	0	no (0)	yes (1)	no (0)	no (0)	yes (1)	no (0)	no (0)	0	0	0	1	(1) military	no (0)	yes (1)	no (0)	no (0)	no (0)	no (0)	no (0)	yes (1)	no (0)	0	0	0	0	0	1	0	0	0	0	0	0	no (0)	no (0)	yes (1)	no (0)	no (0)	no (0)
419	(0) Mild	yes (1)	female (0)	caucasian (1)	0	1.52381	yes (1)	1	0	0	no (0)	yes (1)	no (0)	no (0)	no (0)	no (0)	yes (1)	0	0	0	1	(1) military	no (0)	yes (1)	no (0)	no (0)	no (0)	no (0)	no (0)	yes (1)	no (0)	0	0	0	0	0	0	1	0	0	0	0	0	no (0)	no (0)	no (0)	yes (1)	no (0)	no (0)
420	(1) Severe	yes (1)	female (0)	caucasian (1)	0	1.5	yes (1)	1	0	0	no (0)	no (0)	no (0)	yes (1)	no (0)	no (0)	yes (1)	1	0	0	1	(0) private	yes (1)	no (0)	no (0)	no (0)	no (0)	no (0)	no (0)	no (0)	no (0)	0	0	0	0	1	1	1	0	0	1	1	1	yes (1)	no (0)	no (0)	no (0)	no (0)	no (0)
421	(0) Mild	yes (1)	female (0)	caucasian (1)	0.3	1.15	no (0)	1	0	0	no (0)	no (0)	no (0)	yes (1)	no (0)	no (0)	yes (1)	1	0	0	0	(0) private	yes (1)	no (0)	no (0)	no (0)	no (0)	no (0)	no (0)	no (0)	no (0)	0	1	0	0	1	0	0	0	0	0	1	0	no (0)	yes (1)	no (0)	no (0)	no (0)	no (0)
422	(0) Mild	yes (1)	female (0)	caucasian (1)	1.4	1.61905	no (0)	1	0	0	no (0)	no (0)	yes (1)	no (0)	no (0)	yes (1)	no (0)	1	0	0	1	(0) private	yes (1)	no (0)	no (0)	no (0)	no (0)	no (0)	no (0)	no (0)	no (0)	0	1	0	0	1	0	0	0	0	0	1	0	no (0)	yes (1)	no (0)	no (0)	no (0)	no (0)
423	(0) Mild	yes (1)	male (1)	caucasian (1)	0.5	2.33333	no (0)	0	0	1	no (0)	no (0)	no (0)	yes (1)	no (0)	no (0)	yes (1)	1	0	0	0	(0) private	yes (1)	no (0)	no (0)	no (0)	no (0)	no (0)	no (0)	no (0)	no (0)	0	0	0	0	0	1	0	0	0	0	0	0	no (0)	no (0)	yes (1)	no (0)	no (0)	no (0)
424	(1) Severe	yes (1)	female (0)	caucasian (1)	0	1.61539	yes (1)	0	0	1	no (0)	no (0)	no (0)	yes (1)	no (0)	no (0)	yes (1)	1	0	0	0	(0) private	yes (1)	no (0)	no (0)	no (0)	no (0)	no (0)	no (0)	no (0)	no (0)	0	0	0	0	0	0	1	0	0	0	0	0	no (0)	no (0)	no (0)	yes (1)	no (0)	no (0)
425	(1) Severe	yes (1)	female (0)	caucasian (1)	3.6	1.76471	no (0)	1	0	0	no (0)	no (0)	no (0)	yes (1)	no (0)	no (0)	yes (1)	1	0	0	0	(0) private	yes (1)	no (0)	no (0)	no (0)	no (0)	no (0)	no (0)	no (0)	no (0)	0	0	0	0	0	1	0	1	0	0	0	0	no (0)	no (0)	yes (1)	no (0)	no (0)	no (0)
426	(1) Severe	yes (1)	male (1)	caucasian (1)	0	3.35294	yes (1)	0	0	1	no (0)	no (0)	no (0)	yes (1)	no (0)	no (0)	yes (1)	0	0	0	1	(1) military	no (0)	yes (1)	no (0)	no (0)	no (0)	no (0)	no (0)	yes (1)	no (0)	0	0	0	1	0	0	1	0	0	0	0	0	no (0)	no (0)	no (0)	yes (1)	no (0)	no (0)
427	(0) Mild	yes (1)	male (1)	caucasian (1)	0.3	2.19048	no (0)	1	0	0	no (0)	yes (1)	no (0)	no (0)	yes (1)	no (0)	no (0)	1	0	0	0	(0) private	yes (1)	no (0)	no (0)	no (0)	no (0)	no (0)	no (0)	no (0)	no (0)	0	1	0	0	0	1	0	0	0	0	1	1	yes (1)	no (0)	no (0)	no (0)	no (0)	no (0)
428	(1) Severe	yes (1)	female (0)	caucasian (1)	0.2	2.61111	no (0)	1	0	0	no (0)	yes (1)	no (0)	no (0)	yes (1)	no (0)	no (0)	1	0	0	0	(0) private	yes (1)	no (0)	no (0)	no (0)	no (0)	no (0)	no (0)	no (0)	no (0)	0	1	0	0	0	0	0	0	0	1	1	0	no (0)	yes (1)	no (0)	no (0)	no (0)	no (0)
429	(0) Mild	yes (1)	male (1)	caucasian (1)	0.1	1.76191	yes (1)	1	0	0	no (0)	no (0)	yes (1)	no (0)	no (0)	yes (1)	no (0)	1	0	0	1	(0) private	yes (1)	no (0)	no (0)	no (0)	no (0)	no (0)	no (0)	no (0)	no (0)	0	0	0	0	0	0	1	0	0	0	0	0	no (0)	no (0)	no (0)	yes (1)	no (0)	no (0)
430	(1) Severe	yes (1)	male (1)	caucasian (1)	0.1	1.63158	yes (1)	1	0	0	no (0)	no (0)	yes (1)	no (0)	no (0)	yes (1)	no (0)	1	0	0	1	(0) private	yes (1)	no (0)	no (0)	no (0)	no (0)	no (0)	no (0)	no (0)	no (0)	0	0	0	0	0	0	1	0	0	0	0	0	no (0)	no (0)	no (0)	yes (1)	no (0)	no (0)
431	(1) Severe	yes (1)	female (0)	caucasian (1)	0.8	1.75	no (0)	0	0	1	no (0)	no (0)	no (0)	yes (1)	no (0)	no (0)	yes (1)	1	0	0	1	(0) private	yes (1)	no (0)	no (0)	no (0)	no (0)	no (0)	no (0)	no (0)	no (0)	1	1	0	0	0	1	0	0	0	0	1	1	yes (1)	no (0)	no (0)	no (0)	no (0)	no (0)
432	(1) Severe	yes (1)	female (0)	caucasian (1)	1.5	2.63636	no (0)	1	0	0	no (0)	no (0)	no (0)	yes (1)	no (0)	no (0)	yes (1)	1	0	0	0	(0) private	yes (1)	no (0)	no (0)	no (0)	no (0)	no (0)	no (0)	no (0)	no (0)	0	0	0	0	0	1	0	0	0	0	0	0	no (0)	no (0)	yes (1)	no (0)	no (0)	no (0)
433	(1) Severe	yes (1)	female (0)	caucasian (1)	0.4	1.33333	no (0)	0	0	1	no (0)	no (0)	no (0)	yes (1)	no (0)	no (0)	yes (1)	1	0	0	0	(0) private	yes (1)	no (0)	no (0)	no (0)	no (0)	no (0)	no (0)	no (0)	no (0)	0	1	0	0	0	0	0	0	0	0	1	0	no (0)	yes (1)	no (0)	no (0)	no (0)	no (0)
434	(1) Severe	yes (1)	male (1)	caucasian (1)	0.2	2.35294	no (0)	1	0	0	no (0)	yes (1)	no (0)	no (0)	yes (1)	no (0)	no (0)	1	0	0	0	(0) private	yes (1)	no (0)	no (0)	no (0)	no (0)	no (0)	no (0)	no (0)	no (0)	0	0	0	0	0	1	0	0	0	0	0	0	no (0)	no (0)	yes (1)	no (0)	no (0)	no (0)
435	(0) Mild	yes (1)	male (1)	caucasian (1)	1.4	3.82353	yes (1)	1	0	0	no (0)	yes (1)	no (0)	no (0)	yes (1)	no (0)	no (0)	1	0	0	0	(0) private	yes (1)	no (0)	no (0)	no (0)	no (0)	no (0)	no (0)	no (0)	no (0)	0	0	0	0	0	0	1	0	0	0	0	0	no (0)	no (0)	no (0)	yes (1)	no (0)	no (0)
436	(0) Mild	yes (1)	female (0)	caucasian (1)	0.3	1.57143	no (0)	0	1	0	no (0)	no (0)	yes (1)	no (0)	no (0)	yes (1)	no (0)	1	0	0	0	(0) private	yes (1)	no (0)	no (0)	no (0)	no (0)	no (0)	no (0)	no (0)	no (0)	0	1	0	0	1	1	0	0	0	0	1	1	yes (1)	no (0)	no (0)	no (0)	no (0)	no (0)
437	(1) Severe	yes (1)	male (1)	caucasian (1)	6.5	3.75	no (0)	1	0	0	no (0)	yes (1)	no (0)	no (0)	yes (1)	no (0)	no (0)	0	0	0	1	(3) state	no (0)	no (0)	no (0)	yes (1)	no (0)	no (0)	no (0)	yes (1)	no (0)	0	0	0	0	1	1	0	0	0	0	1	1	yes (1)	no (0)	no (0)	no (0)	no (0)	no (0)
438	(0) Mild	yes (1)	female (0)	caucasian (1)	0.2	1.45	no (0)	1	0	0	no (0)	no (0)	yes (1)	no (0)	no (0)	yes (1)	no (0)	0	0	0	1	(3) state	no (0)	no (0)	no (0)	yes (1)	no (0)	no (0)	no (0)	yes (1)	no (0)	0	1	0	0	1	1	0	0	0	0	1	1	yes (1)	no (0)	no (0)	no (0)	no (0)	no (0)
439	(0) Mild	yes (1)	female (0)	caucasian (1)	0.3	1.15789	no (0)	1	0	0	yes (1)	no (0)	no (0)	no (0)	no (0)	yes (1)	no (0)	1	0	0	1	(0) private	yes (1)	no (0)	no (0)	no (0)	no (0)	no (0)	no (0)	no (0)	no (0)	0	1	0	0	1	0	0	0	0	0	1	0	no (0)	yes (1)	no (0)	no (0)	no (0)	no (0)
440	(0) Mild	yes (1)	female (0)	caucasian (1)	0	2.14286	yes (1)	0	1	0	no (0)	no (0)	yes (1)	no (0)	no (0)	yes (1)	no (0)	0	0	0	1	(3) state	no (0)	no (0)	no (0)	yes (1)	no (0)	no (0)	no (0)	yes (1)	no (0)	0	0	0	0	0	0	1	0	0	1	0	0	no (0)	no (0)	no (0)	yes (1)	no (0)	no (0)
441	(0) Mild	yes (1)	male (1)	caucasian (1)	0	2.71429	yes (1)	0	1	0	no (0)	no (0)	yes (1)	no (0)	no (0)	yes (1)	no (0)	0	0	0	1	(3) state	no (0)	no (0)	no (0)	yes (1)	no (0)	no (0)	no (0)	yes (1)	no (0)	0	1	0	0	0	1	1	0	0	0	1	1	yes (1)	no (0)	no (0)	no (0)	no (0)	no (0)
442	(1) Severe	yes (1)	female (0)	hispanic (2)	0.2	1.07143	no (0)	1	0	0	no (0)	yes (1)	no (0)	no (0)	yes (1)	no (0)	no (0)	0	0	0	1	(3) state	no (0)	no (0)	no (0)	yes (1)	no (0)	no (0)	no (0)	yes (1)	no (0)	0	1	0	0	0	1	0	0	0	0	1	1	yes (1)	no (0)	no (0)	no (0)	no (0)	no (0)
443	(0) Mild	yes (1)	male (1)	caucasian (1)	2.2	1.5	no (0)	0	1	0	no (0)	no (0)	yes (1)	no (0)	no (0)	yes (1)	no (0)	1	0	0	0	(0) private	yes (1)	no (0)	no (0)	no (0)	no (0)	no (0)	no (0)	no (0)	no (0)	0	0	0	0	0	0	0	0	1	0	0	0	no (0)	no (0)	no (0)	no (0)	no (0)	yes (1)
444	(1) Severe	yes (1)	male (1)	caucasian (1)	0.5	2.14286	no (0)	1	0	0	no (0)	yes (1)	no (0)	no (0)	yes (1)	no (0)	no (0)	0	0	0	1	(3) state	no (0)	no (0)	no (0)	yes (1)	no (0)	no (0)	no (0)	yes (1)	no (0)	0	0	0	0	0	1	0	0	0	1	0	0	no (0)	no (0)	yes (1)	no (0)	no (0)	no (0)
445	(1) Severe	yes (1)	female (0)	caucasian (1)	0.6	1.94118	no (0)	0	1	0	no (0)	no (0)	yes (1)	no (0)	no (0)	yes (1)	no (0)	1	0	0	1	(0) private	yes (1)	no (0)	no (0)	no (0)	no (0)	no (0)	no (0)	no (0)	no (0)	0	1	0	0	0	1	0	0	0	0	1	1	yes (1)	no (0)	no (0)	no (0)	no (0)	no (0)
446	(0) Mild	yes (1)	female (0)	caucasian (1)	5.5	1	no (0)	1	0	0	no (0)	no (0)	yes (1)	no (0)	no (0)	yes (1)	no (0)	0	0	0	1	(3) state	no (0)	no (0)	no (0)	yes (1)	no (0)	no (0)	no (0)	yes (1)	no (0)	0	0	0	0	1	0	0	0	0	1	1	0	no (0)	no (0)	no (0)	no (0)	yes (1)	no (0)
447	(0) Mild	yes (1)	female (0)	caucasian (1)	0	1	yes (1)	1	0	0	no (0)	no (0)	yes (1)	no (0)	no (0)	yes (1)	no (0)	1	0	0	0	(0) private	yes (1)	no (0)	no (0)	no (0)	no (0)	no (0)	no (0)	no (0)	no (0)	0	0	0	0	0	0	1	0	0	0	0	0	no (0)	no (0)	no (0)	yes (1)	no (0)	no (0)
448	(1) Severe	yes (1)	male (1)	caucasian (1)	7.1	3	no (0)	1	0	0	no (0)	no (0)	no (0)	yes (1)	no (0)	no (0)	yes (1)	1	0	0	1	(0) private	yes (1)	no (0)	no (0)	no (0)	no (0)	no (0)	no (0)	no (0)	no (0)	0	0	0	0	1	1	0	0	0	0	1	1	yes (1)	no (0)	no (0)	no (0)	no (0)	no (0)
449	(0) Mild	yes (1)	female (0)	caucasian (1)	0.7	1.44444	no (0)	1	0	0	no (0)	yes (1)	no (0)	no (0)	yes (1)	no (0)	no (0)	0	0	0	1	(3) state	no (0)	no (0)	no (0)	yes (1)	no (0)	no (0)	no (0)	yes (1)	no (0)	0	0	0	0	0	1	0	0	0	0	0	0	no (0)	no (0)	yes (1)	no (0)	no (0)	no (0)
450	(0) Mild	yes (1)	male (1)	caucasian (1)	17.8	2.07692	no (0)	1	0	0	no (0)	no (0)	yes (1)	no (0)	no (0)	yes (1)	no (0)	1	0	0	0	(0) private	yes (1)	no (0)	no (0)	no (0)	no (0)	no (0)	no (0)	no (0)	no (0)	0	0	0	0	0	1	0	0	0	0	0	0	no (0)	no (0)	yes (1)	no (0)	no (0)	no (0)
451	(0) Mild	yes (1)	male (1)	caucasian (1)	0.7	1.3	no (0)	0	1	0	no (0)	no (0)	yes (1)	no (0)	no (0)	yes (1)	no (0)	1	0	0	0	(0) private	yes (1)	no (0)	no (0)	no (0)	no (0)	no (0)	no (0)	no (0)	no (0)	0	1	0	0	0	1	0	0	0	0	1	1	yes (1)	no (0)	no (0)	no (0)	no (0)	no (0)
452	(0) Mild	yes (1)	male (1)	caucasian (1)	0.3	3.14286	yes (1)	0	1	0	no (0)	no (0)	yes (1)	no (0)	no (0)	yes (1)	no (0)	1	0	0	0	(0) private	yes (1)	no (0)	no (0)	no (0)	no (0)	no (0)	no (0)	no (0)	no (0)	0	0	0	0	0	0	1	0	0	1	0	0	no (0)	no (0)	no (0)	yes (1)	no (0)	no (0)
453	(1) Severe	yes (1)	female (0)	caucasian (1)	0.1	1.65	no (0)	0	1	0	no (0)	no (0)	yes (1)	no (0)	no (0)	yes (1)	no (0)	1	0	0	0	(0) private	yes (1)	no (0)	no (0)	no (0)	no (0)	no (0)	no (0)	no (0)	no (0)	0	0	0	0	0	0	0	0	0	1	0	0	no (0)	no (0)	no (0)	no (0)	no (0)	no (0)
454	(0) Mild	yes (1)	male (1)	caucasian (1)	0.2	1.15	no (0)	0	1	0	no (0)	no (0)	yes (1)	no (0)	no (0)	yes (1)	no (0)	1	0	0	0	(0) private	yes (1)	no (0)	no (0)	no (0)	no (0)	no (0)	no (0)	no (0)	no (0)	1	0	0	0	0	1	0	0	0	1	0	0	no (0)	no (0)	yes (1)	no (0)	no (0)	no (0)
455	(0) Mild	yes (1)	female (0)	caucasian (1)	0	1.94737	yes (1)	0	1	0	no (0)	no (0)	yes (1)	no (0)	no (0)	yes (1)	no (0)	1	0	0	1	(0) private	yes (1)	no (0)	no (0)	no (0)	no (0)	no (0)	no (0)	no (0)	no (0)	0	0	0	0	0	0	1	0	0	0	0	0	no (0)	no (0)	no (0)	yes (1)	no (0)	no (0)
456	(1) Severe	yes (1)	female (0)	caucasian (1)	0	0.882353	yes (1)	1	0	0	no (0)	yes (1)	no (0)	no (0)	yes (1)	no (0)	no (0)	1	0	0	1	(0) private	yes (1)	no (0)	no (0)	no (0)	no (0)	no (0)	no (0)	no (0)	no (0)	0	0	0	0	0	1	1	0	0	0	0	0	no (0)	no (0)	no (0)	yes (1)	no (0)	no (0)
457	(1) Severe	yes (1)	male (1)	caucasian (1)	23.9	1.38095	no (0)	1	0	0	no (0)	yes (1)	no (0)	no (0)	yes (1)	no (0)	no (0)	1	0	0	0	(0) private	yes (1)	no (0)	no (0)	no (0)	no (0)	no (0)	no (0)	no (0)	no (0)	0	0	0	0	0	1	0	0	0	0	0	0	no (0)	no (0)	yes (1)	no (0)	no (0)	no (0)
458	(1) Severe	yes (1)	male (1)	caucasian (1)	0	1.76471	no (0)	1	0	0	no (0)	yes (1)	no (0)	no (0)	yes (1)	no (0)	no (0)	0	0	0	0			no (0)	no (0)	no (0)	no (0)	no (0)	no (0)		no (0)	0	0	0	0	0	0	0	0	0	1	0	0	no (0)	no (0)	no (0)	no (0)	no (0)	no (0)
459	(0) Mild	yes (1)	male (1)	caucasian (1)	0.8	0.666667	no (0)	1	0	0	no (0)	yes (1)	no (0)	no (0)	yes (1)	no (0)	no (0)	1	0	0	0	(0) private	yes (1)	no (0)	no (0)	no (0)	no (0)	no (0)	no (0)	no (0)	no (0)	0	0	0	0	0	1	0	0	0	1	0	0	no (0)	no (0)	yes (1)	no (0)	no (0)	no (0)
460	(0) Mild	yes (1)	male (1)	caucasian (1)	0.2	1.04762	no (0)	1	0	0	no (0)	yes (1)	no (0)	no (0)	yes (1)	no (0)	no (0)	1	0	0	0	(0) private	yes (1)	no (0)	no (0)	no (0)	no (0)	no (0)	no (0)	no (0)	no (0)	0	1	0	0	0	0	0	0	0	0	1	0	no (0)	yes (1)	no (0)	no (0)	no (0)	no (0)
461	(0) Mild	yes (1)	female (0)	caucasian (1)	1.5	1.52381	no (0)	1	0	0	no (0)	yes (1)	no (0)	no (0)	yes (1)	no (0)	no (0)	0	0	0	1	(1) military	no (0)	yes (1)	no (0)	no (0)	no (0)	no (0)	no (0)	yes (1)	no (0)	0	1	0	0	1	0	0	0	0	0	1	0	no (0)	yes (1)	no (0)	no (0)	no (0)	no (0)
462	(0) Mild	yes (1)	male (1)	caucasian (1)	2.9	1.28571	no (0)	1	0	0	no (0)	yes (1)	no (0)	no (0)	yes (1)	no (0)	no (0)	1	0	0	0	(0) private	yes (1)	no (0)	no (0)	no (0)	no (0)	no (0)	no (0)	no (0)	no (0)	0	1	0	0	0	1	0	0	0	0	1	1	yes (1)	no (0)	no (0)	no (0)	no (0)	no (0)
463	(1) Severe	yes (1)	female (0)	caucasian (1)	0.9	1.93333	no (0)	1	0	0	no (0)	no (0)	no (0)	yes (1)	no (0)	no (0)	yes (1)	1	0	0	0	(0) private	yes (1)	no (0)	no (0)	no (0)	no (0)	no (0)	no (0)	no (0)	no (0)	1	1	0	0	0	0	0	0	0	0	1	0	no (0)	yes (1)	no (0)	no (0)	no (0)	no (0)
464	(0) Mild	yes (1)	female (0)	caucasian (1)	11.7	2.22222	no (0)	0	0	1	no (0)	no (0)	no (0)	yes (1)	no (0)	no (0)	yes (1)	1	0	0	0	(0) private	yes (1)	no (0)	no (0)	no (0)	no (0)	no (0)	no (0)	no (0)	no (0)	0	0	0	0	0	1	0	0	0	0	0	0	no (0)	no (0)	yes (1)	no (0)	no (0)	no (0)
465	(0) Mild	yes (1)	female (0)	caucasian (1)	0	1.2	no (0)	1	0	0	no (0)	yes (1)	no (0)	no (0)	yes (1)	no (0)	no (0)	0	0	1	0	(6) none		no (0)	no (0)	no (0)	no (0)	no (0)	yes (1)		yes (1)	0	0	0	0	1	1	0	0	0	1	1	1	yes (1)	no (0)	no (0)	no (0)	no (0)	no (0)
466	(0) Mild	yes (1)	male (1)	caucasian (1)	0.4	1.66667	no (0)	0	0	1	no (0)	no (0)	no (0)	yes (1)	no (0)	no (0)	yes (1)	0	0	0	0			no (0)	no (0)	no (0)	no (0)	no (0)	no (0)		no (0)	1	1	0	0	0	1	0	0	0	0	1	1	yes (1)	no (0)	no (0)	no (0)	no (0)	no (0)
467	(0) Mild	yes (1)	male (1)	caucasian (1)	3.5	1.23809	no (0)	1	0	0	no (0)	no (0)	yes (1)	no (0)	no (0)	yes (1)	no (0)	1	0	0	0	(0) private	yes (1)	no (0)	no (0)	no (0)	no (0)	no (0)	no (0)	no (0)	no (0)	0	0	0	0	0	1	0	0	0	0	0	0	no (0)	no (0)	yes (1)	no (0)	no (0)	no (0)
468	(0) Mild	yes (1)	female (0)	caucasian (1)	2.8	0.875	no (0)	0	0	1	no (0)	no (0)	no (0)	yes (1)	no (0)	no (0)	yes (1)	1	0	0	0	(0) private	yes (1)	no (0)	no (0)	no (0)	no (0)	no (0)	no (0)	no (0)	no (0)	0	1	0	0	0	1	0	1	1	0	1	1	yes (1)	no (0)	no (0)	no (0)	no (0)	no (0)
469	(0) Mild	yes (1)	female (0)	caucasian (1)	0.7	6	no (0)	1	0	0	no (0)	yes (1)	no (0)	no (0)	yes (1)	no (0)	no (0)	1	0	0	0	(0) private	yes (1)	no (0)	no (0)	no (0)	no (0)	no (0)	no (0)	no (0)	no (0)	0	1	0	0	1	1	0	0	0	0	1	1	yes (1)	no (0)	no (0)	no (0)	no (0)	no (0)
470	(0) Mild	yes (1)	female (0)	caucasian (1)	0.9	2.09524	no (0)	0	1	0	no (0)	no (0)	yes (1)	no (0)	no (0)	yes (1)	no (0)	1	0	0	0	(0) private	yes (1)	no (0)	no (0)	no (0)	no (0)	no (0)	no (0)	no (0)	no (0)	0	1	0	0	1	0	0	0	1	0	1	0	no (0)	yes (1)	no (0)	no (0)	no (0)	no (0)
471	(0) Mild	yes (1)	female (0)	caucasian (1)	0.7	1.31579	no (0)	1	0	0	no (0)	yes (1)	no (0)	no (0)	yes (1)	no (0)	no (0)	1	0	0	1	(0) private	yes (1)	no (0)	no (0)	no (0)	no (0)	no (0)	no (0)	no (0)	no (0)	0	0	0	1	0	0	0	0	0	0	0	0	no (0)	no (0)	no (0)	no (0)	no (0)	no (0)
472	(1) Severe	yes (1)	male (1)	caucasian (1)	0.1	1.33333	no (0)	1	0	0	no (0)	no (0)	yes (1)	no (0)	no (0)	yes (1)	no (0)	0	0	0	1	(3) state	no (0)	no (0)	no (0)	yes (1)	no (0)	no (0)	no (0)	yes (1)	no (0)	0	0	0	0	0	0	0	0	0	0	0	0	no (0)	no (0)	no (0)	no (0)	no (0)	no (0)
473	(0) Mild	yes (1)	male (1)	caucasian (1)	0.6	0.928571	no (0)	1	0	0	no (0)	yes (1)	no (0)	no (0)	yes (1)	no (0)	no (0)	1	0	0	0	(0) private	yes (1)	no (0)	no (0)	no (0)	no (0)	no (0)	no (0)	no (0)	no (0)	0	0	0	0	1	0	0	0	0	0	1	0	no (0)	no (0)	no (0)	no (0)	yes (1)	no (0)
474	(0) Mild	yes (1)	male (1)	caucasian (1)	4.3	1	no (0)	0	1	0	no (0)	no (0)	yes (1)	no (0)	no (0)	yes (1)	no (0)	1	0	0	0	(0) private	yes (1)	no (0)	no (0)	no (0)	no (0)	no (0)	no (0)	no (0)	no (0)	0	0	0	0	0	1	0	0	0	0	0	0	no (0)	no (0)	yes (1)	no (0)	no (0)	no (0)
475	(0) Mild	yes (1)	female (0)	caucasian (1)	1.4	1.15789	no (0)	0	1	0	no (0)	no (0)	yes (1)	no (0)	no (0)	yes (1)	no (0)	1	0	0	0	(0) private	yes (1)	no (0)	no (0)	no (0)	no (0)	no (0)	no (0)	no (0)	no (0)	0	1	0	0	1	1	0	0	0	0	1	1	yes (1)	no (0)	no (0)	no (0)	no (0)	no (0)
476	(0) Mild	yes (1)	female (0)	caucasian (1)	4.2	1.95238	no (0)	1	0	0	no (0)	yes (1)	no (0)	no (0)	no (0)	yes (1)	no (0)	1	0	0	0	(0) private	yes (1)	no (0)	no (0)	no (0)	no (0)	no (0)	no (0)	no (0)	no (0)	0	0	0	0	1	0	0	0	0	0	1	0	no (0)	no (0)	no (0)	no (0)	yes (1)	no (0)
477	(0) Mild	yes (1)	male (1)	caucasian (1)	2.8	0.9	no (0)	1	0	0	no (0)	no (0)	no (0)	yes (1)	no (0)	no (0)	yes (1)	1	0	0	0	(0) private	yes (1)	no (0)	no (0)	no (0)	no (0)	no (0)	no (0)	no (0)	no (0)	0	0	0	0	1	0	0	0	0	0	1	0	no (0)	no (0)	no (0)	no (0)	yes (1)	no (0)
478	(0) Mild	yes (1)	male (1)	caucasian (1)	0.4	1.95238	no (0)	1	0	0	no (0)	yes (1)	no (0)	no (0)	yes (1)	no (0)	no (0)	1	0	0	0	(0) private	yes (1)	no (0)	no (0)	no (0)	no (0)	no (0)	no (0)	no (0)	no (0)	0	1	0	0	1	0	0	0	0	0	1	0	no (0)	yes (1)	no (0)	no (0)	no (0)	no (0)
479	(0) Mild	yes (1)	male (1)	caucasian (1)	0.2	1.1	no (0)	0	1	0	no (0)	no (0)	yes (1)	no (0)	no (0)	yes (1)	no (0)	1	0	0	0	(0) private	yes (1)	no (0)	no (0)	no (0)	no (0)	no (0)	no (0)	no (0)	no (0)	0	1	0	0	1	1	0	0	0	0	1	1	yes (1)	no (0)	no (0)	no (0)	no (0)	no (0)
480	(0) Mild	yes (1)	male (1)	caucasian (1)	0.5	1.5	no (0)	1	0	0	no (0)	yes (1)	no (0)	no (0)	yes (1)	no (0)	no (0)	0	1	0	0	(4) other		no (0)	no (0)	no (0)	yes (1)	no (0)	no (0)		yes (1)	0	1	0	0	0	1	0	0	0	0	1	1	yes (1)	no (0)	no (0)	no (0)	no (0)	no (0)
481	(0) Mild	yes (1)	female (0)	caucasian (1)	16.2	2.18182	no (0)	1	0	0	no (0)	yes (1)	no (0)	no (0)	yes (1)	no (0)	no (0)	1	0	0	0	(0) private	yes (1)	no (0)	no (0)	no (0)	no (0)	no (0)	no (0)	no (0)	no (0)	1	0	0	0	1	0	0	0	0	0	1	0	no (0)	no (0)	no (0)	no (0)	yes (1)	no (0)
482	(0) Mild	yes (1)	female (0)	caucasian (1)	2.8	2.19048	no (0)	1	0	0	no (0)	yes (1)	no (0)	no (0)	yes (1)	no (0)	no (0)	1	0	0	0	(0) private	yes (1)	no (0)	no (0)	no (0)	no (0)	no (0)	no (0)	no (0)	no (0)	0	1	0	0	0	1	0	0	0	0	1	1	yes (1)	no (0)	no (0)	no (0)	no (0)	no (0)
483	(1) Severe	yes (1)	male (1)	caucasian (1)	2.9	0.833333	no (0)	1	0	0	no (0)	no (0)	yes (1)	no (0)	no (0)	yes (1)	no (0)	1	0	0	0	(0) private	yes (1)	no (0)	no (0)	no (0)	no (0)	no (0)	no (0)	no (0)	no (0)	0	0	0	0	1	0	0	0	0	0	1	0	no (0)	no (0)	no (0)	no (0)	yes (1)	no (0)
484	(0) Mild	yes (1)	male (1)	caucasian (1)	0.7	1.38461	no (0)	1	0	0	no (0)	yes (1)	no (0)	no (0)	no (0)	yes (1)	no (0)	0	0	0	1	(3) state	no (0)	no (0)	no (0)	yes (1)	no (0)	no (0)	no (0)	yes (1)	no (0)	0	0	0	1	1	0	0	0	0	0	1	0	no (0)	no (0)	no (0)	no (0)	yes (1)	no (0)
485	(0) Mild	yes (1)	male (1)	caucasian (1)	0	1.33333	no (0)	1	0	0	no (0)	no (0)	yes (1)	no (0)	no (0)	yes (1)	no (0)	1	0	0	1	(0) private	yes (1)	no (0)	no (0)	no (0)	no (0)	no (0)	no (0)	no (0)	no (0)	0	1	0	0	1	1	0	0	0	0	1	1	yes (1)	no (0)	no (0)	no (0)	no (0)	no (0)
486	(0) Mild	yes (1)	female (0)	caucasian (1)	4.2	1.11765	no (0)	1	0	0	no (0)	no (0)	no (0)	yes (1)	no (0)	no (0)	yes (1)	1	0	0	0	(0) private	yes (1)	no (0)	no (0)	no (0)	no (0)	no (0)	no (0)	no (0)	no (0)	0	1	0	0	1	0	0	0	0	0	1	0	no (0)	yes (1)	no (0)	no (0)	no (0)	no (0)
487	(1) Severe	yes (1)	female (0)	caucasian (1)	1.3	2.35	no (0)	1	0	0	no (0)	yes (1)	no (0)	no (0)	yes (1)	no (0)	no (0)	0	0	0	1	(3) state	no (0)	no (0)	no (0)	yes (1)	no (0)	no (0)	no (0)	yes (1)	no (0)	0	0	0	0	1	1	0	0	0	0	1	1	yes (1)	no (0)	no (0)	no (0)	no (0)	no (0)
488	(0) Mild	yes (1)	female (0)	caucasian (1)	0.2	0.578947	no (0)	0	1	0	no (0)	no (0)	yes (1)	no (0)	no (0)	yes (1)	no (0)	1	0	0	0	(0) private	yes (1)	no (0)	no (0)	no (0)	no (0)	no (0)	no (0)	no (0)	no (0)	0	0	0	0	1	0	0	0	0	1	1	0	no (0)	no (0)	no (0)	no (0)	yes (1)	no (0)
489	(0) Mild	yes (1)	male (1)	caucasian (1)	0.3	1.4375	no (0)	0	1	0	no (0)	no (0)	yes (1)	no (0)	no (0)	yes (1)	no (0)	1	0	0	0	(0) private	yes (1)	no (0)	no (0)	no (0)	no (0)	no (0)	no (0)	no (0)	no (0)	0	1	0	0	0	1	0	0	0	0	1	1	yes (1)	no (0)	no (0)	no (0)	no (0)	no (0)
490	(1) Severe	yes (1)	male (1)	caucasian (1)	1.3	1.05882	yes (1)	0	0	1	no (0)	no (0)	no (0)	yes (1)	no (0)	no (0)	yes (1)	1	0	0	0	(0) private	yes (1)	no (0)	no (0)	no (0)	no (0)	no (0)	no (0)	no (0)	no (0)	0	0	0	0	0	0	1	0	0	0	0	0	no (0)	no (0)	no (0)	yes (1)	no (0)	no (0)
491	(0) Mild	yes (1)	female (0)	caucasian (1)	12	3	no (0)	1	0	0	no (0)	yes (1)	no (0)	no (0)	yes (1)	no (0)	no (0)	1	0	0	0	(0) private	yes (1)	no (0)	no (0)	no (0)	no (0)	no (0)	no (0)	no (0)	no (0)	0	1	0	0	0	1	0	1	1	1	1	1	yes (1)	no (0)	no (0)	no (0)	no (0)	no (0)
492	(0) Mild	yes (1)	female (0)	caucasian (1)	0.8	1.73684	yes (1)	0	1	0	no (0)	no (0)	yes (1)	no (0)	no (0)	yes (1)	no (0)	1	0	0	0	(0) private	yes (1)	no (0)	no (0)	no (0)	no (0)	no (0)	no (0)	no (0)	no (0)	0	1	0	0	0	0	1	0	0	0	1	0	no (0)	no (0)	no (0)	yes (1)	no (0)	no (0)
493	(1) Severe	yes (1)	male (1)	caucasian (1)	0.2	3	no (0)	0	0	1	no (0)	no (0)	no (0)	yes (1)	no (0)	no (0)	yes (1)	0	0	0	1	(3) state	no (0)	no (0)	no (0)	yes (1)	no (0)	no (0)	no (0)	yes (1)	no (0)	0	1	0	0	1	0	0	0	0	0	1	0	no (0)	yes (1)	no (0)	no (0)	no (0)	no (0)
494	(0) Mild	yes (1)	female (0)	caucasian (1)	0.1	1.41667	no (0)	1	0	0	no (0)	no (0)	no (0)	yes (1)	no (0)	no (0)	yes (1)	0	0	0	1	(3) state	no (0)	no (0)	no (0)	yes (1)	no (0)	no (0)	no (0)	yes (1)	no (0)	0	0	0	1	0	1	0	0	0	0	0	0	no (0)	no (0)	yes (1)	no (0)	no (0)	no (0)
495	(0) Mild	yes (1)	male (1)	caucasian (1)	0	0.75	yes (1)	1	0	0	no (0)	yes (1)	no (0)	no (0)	no (0)	no (0)	yes (1)	1	0	0	1	(0) private	yes (1)	no (0)	no (0)	no (0)	no (0)	no (0)	no (0)	no (0)	no (0)	0	0	0	0	0	0	1	0	0	0	0	0	no (0)	no (0)	no (0)	yes (1)	no (0)	no (0)
496	(0) Mild	yes (1)	female (0)	caucasian (1)	0.4	0.55	no (0)	1	0	0	no (0)	yes (1)	no (0)	no (0)	yes (1)	no (0)	no (0)	1	0	0	0	(0) private	yes (1)	no (0)	no (0)	no (0)	no (0)	no (0)	no (0)	no (0)	no (0)	0	1	0	0	0	1	0	0	0	0	1	1	yes (1)	no (0)	no (0)	no (0)	no (0)	no (0)
497	(0) Mild	yes (1)	male (1)	caucasian (1)	13	2.33333	no (0)	1	0	0	no (0)	yes (1)	no (0)	no (0)	no (0)	no (0)	yes (1)	1	0	0	0	(0) private	yes (1)	no (0)	no (0)	no (0)	no (0)	no (0)	no (0)	no (0)	no (0)	0	0	0	0	0	0	0	1	0	0	0	0	no (0)	no (0)	no (0)	no (0)	no (0)	no (0)
498	(1) Severe	yes (1)	female (0)	caucasian (1)	17.9	0.8	no (0)	1	0	0	no (0)	no (0)	no (0)	yes (1)	no (0)	no (0)	yes (1)	1	0	0	0	(0) private	yes (1)	no (0)	no (0)	no (0)	no (0)	no (0)	no (0)	no (0)	no (0)	0	0	0	0	0	0	0	1	0	0	0	0	no (0)	no (0)	no (0)	no (0)	no (0)	no (0)
499	(0) Mild	yes (1)	male (1)	caucasian (1)	0.1	1.28571	no (0)	1	0	0	no (0)	yes (1)	no (0)	no (0)	yes (1)	no (0)	no (0)	1	0	0	0	(0) private	yes (1)	no (0)	no (0)	no (0)	no (0)	no (0)	no (0)	no (0)	no (0)	0	1	0	0	1	0	0	0	0	0	1	0	no (0)	yes (1)	no (0)	no (0)	no (0)	no (0)
500	(1) Severe	yes (1)	male (1)	caucasian (1)	0.4	1.47619	no (0)	1	0	0	no (0)	no (0)	no (0)	yes (1)	no (0)	no (0)	yes (1)	1	0	0	1	(0) private	yes (1)	no (0)	no (0)	no (0)	no (0)	no (0)	no (0)	no (0)	no (0)	0	1	0	0	0	1	0	0	0	0	1	1	yes (1)	no (0)	no (0)	no (0)	no (0)	no (0)
501	(1) Severe	yes (1)	female (0)	caucasian (1)	0	1.52632	yes (1)	1	0	0	no (0)	yes (1)	no (0)	no (0)	no (0)	no (0)	yes (1)	0	0	0	1	(3) state	no (0)	no (0)	no (0)	yes (1)	no (0)	no (0)	no (0)	yes (1)	no (0)	0	0	0	0	0	0	1	0	0	0	0	0	no (0)	no (0)	no (0)	yes (1)	no (0)	no (0)
502	(0) Mild	yes (1)	female (0)	caucasian (1)	0	1.69231	no (0)	0	1	0	no (0)	no (0)	yes (1)	no (0)	no (0)	yes (1)	no (0)	1	0	0	0	(0) private	yes (1)	no (0)	no (0)	no (0)	no (0)	no (0)	no (0)	no (0)	no (0)	0	1	0	0	1	1	0	0	0	0	1	1	yes (1)	no (0)	no (0)	no (0)	no (0)	no (0)
503	(0) Mild	yes (1)	female (0)	caucasian (1)	8.6	3.64706	no (0)	1	0	0	no (0)	no (0)	yes (1)	no (0)	no (0)	yes (1)	no (0)	1	0	0	0	(0) private	yes (1)	no (0)	no (0)	no (0)	no (0)	no (0)	no (0)	no (0)	no (0)	0	0	0	0	0	1	0	0	0	0	0	0	no (0)	no (0)	yes (1)	no (0)	no (0)	no (0)
504	(1) Severe	yes (1)	female (0)	caucasian (1)	2	0.555556	no (0)	1	0	0	no (0)	no (0)	no (0)	yes (1)	no (0)	no (0)	yes (1)	0	0	0	1	(3) state	no (0)	no (0)	no (0)	yes (1)	no (0)	no (0)	no (0)	yes (1)	no (0)	0	1	0	0	1	1	0	0	1	0	1	1	yes (1)	no (0)	no (0)	no (0)	no (0)	no (0)
505	(0) Mild	yes (1)	male (1)	caucasian (1)	0.4	1.7	no (0)	1	0	0	no (0)	yes (1)	no (0)	no (0)	yes (1)	no (0)	no (0)	0	0	0	0			no (0)	no (0)	no (0)	no (0)	no (0)	no (0)		no (0)	0	1	0	0	1	0	0	0	0	0	1	0	no (0)	yes (1)	no (0)	no (0)	no (0)	no (0)
506	(1) Severe	yes (1)	male (1)	caucasian (1)	7.6	1.76471	no (0)	1	0	0	no (0)	yes (1)	no (0)	no (0)	yes (1)	no (0)	no (0)	1	0	0	1	(0) private	yes (1)	no (0)	no (0)	no (0)	no (0)	no (0)	no (0)	no (0)	no (0)	0	0	0	0	0	1	0	0	0	1	0	0	no (0)	no (0)	yes (1)	no (0)	no (0)	no (0)
507	(0) Mild	yes (1)	female (0)	caucasian (1)	1.6	1	no (0)	1	0	0	no (0)	yes (1)	no (0)	no (0)	yes (1)	no (0)	no (0)	1	0	0	0	(0) private	yes (1)	no (0)	no (0)	no (0)	no (0)	no (0)	no (0)	no (0)	no (0)	0	1	0	0	0	1	0	0	0	0	1	1	yes (1)	no (0)	no (0)	no (0)	no (0)	no (0)
508	(1) Severe	yes (1)	female (0)	caucasian (1)	0.6	2.875	no (0)	1	0	0	no (0)	yes (1)	no (0)	no (0)	yes (1)	no (0)	no (0)	0	0	0	1	(3) state	no (0)	no (0)	no (0)	yes (1)	no (0)	no (0)	no (0)	yes (1)	no (0)	1	1	0	0	1	1	0	0	0	0	1	1	yes (1)	no (0)	no (0)	no (0)	no (0)	no (0)
509	(1) Severe	yes (1)	male (1)	caucasian (1)	0.3	2	no (0)	1	0	0	no (0)	no (0)	no (0)	yes (1)	no (0)	no (0)	yes (1)	1	0	0	1	(0) private	yes (1)	no (0)	no (0)	no (0)	no (0)	no (0)	no (0)	no (0)	no (0)	0	1	0	0	1	1	0	0	0	0	1	1	yes (1)	no (0)	no (0)	no (0)	no (0)	no (0)
510	(0) Mild	yes (1)	female (0)	caucasian (1)	0.3	1.21429	no (0)	1	0	0	no (0)	yes (1)	no (0)	no (0)	yes (1)	no (0)	no (0)	1	0	0	0	(0) private	yes (1)	no (0)	no (0)	no (0)	no (0)	no (0)	no (0)	no (0)	no (0)	0	1	0	0	0	0	0	0	0	1	1	0	no (0)	yes (1)	no (0)	no (0)	no (0)	no (0)
511	(1) Severe	yes (1)	female (0)	caucasian (1)	0	0.75	yes (1)	1	0	0	no (0)	no (0)	yes (1)	no (0)	no (0)	yes (1)	no (0)	1	0	0	0	(0) private	yes (1)	no (0)	no (0)	no (0)	no (0)	no (0)	no (0)	no (0)	no (0)	0	0	0	0	0	1	1	0	0	0	0	0	no (0)	no (0)	no (0)	yes (1)	no (0)	no (0)
512	(1) Severe	yes (1)	male (1)	caucasian (1)	0.3	2.5	yes (1)	1	0	0	no (0)	yes (1)	no (0)	no (0)	yes (1)	no (0)	no (0)	0	0	0	1	(1) military	no (0)	yes (1)	no (0)	no (0)	no (0)	no (0)	no (0)	yes (1)	no (0)	0	0	0	0	0	0	1	0	0	0	0	0	no (0)	no (0)	no (0)	yes (1)	no (0)	no (0)
513	(1) Severe	yes (1)	female (0)	caucasian (1)	0.2	3.5	no (0)	0	0	1	no (0)	no (0)	no (0)	yes (1)	no (0)	no (0)	yes (1)	0	0	0	1	(3) state	no (0)	no (0)	no (0)	yes (1)	no (0)	no (0)	no (0)	yes (1)	no (0)	0	1	0	0	0	0	0	0	0	0	1	0	no (0)	yes (1)	no (0)	no (0)	no (0)	no (0)
514	(0) Mild	yes (1)	female (0)	caucasian (1)	0	1.52941	yes (1)	1	0	0	no (0)	no (0)	no (0)	yes (1)	no (0)	no (0)	yes (1)	1	0	0	0	(0) private	yes (1)	no (0)	no (0)	no (0)	no (0)	no (0)	no (0)	no (0)	no (0)	0	1	0	0	0	0	1	0	0	0	1	0	no (0)	no (0)	no (0)	yes (1)	no (0)	no (0)
515	(0) Mild	yes (1)	female (0)	caucasian (1)	14.6	2.2	no (0)	1	0	0	no (0)	yes (1)	no (0)	no (0)	yes (1)	no (0)	no (0)	1	0	0	0	(0) private	yes (1)	no (0)	no (0)	no (0)	no (0)	no (0)	no (0)	no (0)	no (0)	0	0	0	0	1	1	0	0	0	0	1	1	yes (1)	no (0)	no (0)	no (0)	no (0)	no (0)
516	(0) Mild	yes (1)	female (0)	caucasian (1)	0.2	1.28571	no (0)	1	0	0	no (0)	no (0)	yes (1)	no (0)	no (0)	yes (1)	no (0)	1	0	0	0	(0) private	yes (1)	no (0)	no (0)	no (0)	no (0)	no (0)	no (0)	no (0)	no (0)	0	1	0	0	1	1	0	0	0	0	1	1	yes (1)	no (0)	no (0)	no (0)	no (0)	no (0)
517	(0) Mild	yes (1)	male (1)	caucasian (1)	12.6	1.28571	no (0)	1	0	0	no (0)	yes (1)	no (0)	no (0)	yes (1)	no (0)	no (0)	1	0	0	0	(0) private	yes (1)	no (0)	no (0)	no (0)	no (0)	no (0)	no (0)	no (0)	no (0)	0	0	0	0	0	1	0	1	0	0	0	0	no (0)	no (0)	yes (1)	no (0)	no (0)	no (0)
518	(0) Mild	yes (1)	male (1)	caucasian (1)	0.6	1.71429	no (0)	1	0	0	no (0)	no (0)	no (0)	yes (1)	no (0)	no (0)	yes (1)	0	0	0	0			no (0)	no (0)	no (0)	no (0)	no (0)	no (0)		no (0)	0	1	0	0	1	0	0	0	0	0	1	0	no (0)	yes (1)	no (0)	no (0)	no (0)	no (0)
519	(0) Mild	yes (1)	male (1)	caucasian (1)	4.5	1.13333	no (0)	1	0	0	no (0)	yes (1)	no (0)	no (0)	yes (1)	no (0)	no (0)	1	0	0	0	(0) private	yes (1)	no (0)	no (0)	no (0)	no (0)	no (0)	no (0)	no (0)	no (0)	0	1	0	0	1	0	0	0	0	0	1	0	no (0)	yes (1)	no (0)	no (0)	no (0)	no (0)
520	(0) Mild	yes (1)	female (0)	caucasian (1)	1.1	1.95238	no (0)	1	0	0	yes (1)	no (0)	no (0)	no (0)	no (0)	yes (1)	no (0)	1	0	0	0	(0) private	yes (1)	no (0)	no (0)	no (0)	no (0)	no (0)	no (0)	no (0)	no (0)	0	1	0	0	1	1	0	0	0	0	1	1	yes (1)	no (0)	no (0)	no (0)	no (0)	no (0)
521	(0) Mild	yes (1)	male (1)	caucasian (1)	0	1.36364	yes (1)	0	1	0	no (0)	no (0)	yes (1)	no (0)	no (0)	yes (1)	no (0)	1	0	0	0	(0) private	yes (1)	no (0)	no (0)	no (0)	no (0)	no (0)	no (0)	no (0)	no (0)	0	1	1	0	0	0	1	0	0	1	1	0	no (0)	no (0)	no (0)	yes (1)	no (0)	no (0)
522	(0) Mild	yes (1)	male (1)	caucasian (1)	1.5	1.92857	no (0)	1	0	0	no (0)	yes (1)	no (0)	no (0)	yes (1)	no (0)	no (0)	1	0	0	0	(0) private	yes (1)	no (0)	no (0)	no (0)	no (0)	no (0)	no (0)	no (0)	no (0)	0	1	0	0	1	0	0	0	0	0	1	0	no (0)	yes (1)	no (0)	no (0)	no (0)	no (0)
523	(0) Mild	yes (1)	female (0)	caucasian (1)	9.4	2.41667	no (0)	1	0	0	no (0)	no (0)	yes (1)	no (0)	no (0)	yes (1)	no (0)	0	0	0	1	(3) state	no (0)	no (0)	no (0)	yes (1)	no (0)	no (0)	no (0)	yes (1)	no (0)	1	0	0	0	0	0	0	0	0	0	0	0	no (0)	no (0)	no (0)	no (0)	no (0)	no (0)
524	(0) Mild	yes (1)	female (0)	caucasian (1)	0.1	1.8	yes (1)	1	0	0	no (0)	no (0)	no (0)	yes (1)	no (0)	no (0)	yes (1)	0	0	0	1	(3) state	no (0)	no (0)	no (0)	yes (1)	no (0)	no (0)	no (0)	yes (1)	no (0)	0	0	0	0	0	0	1	0	0	0	0	0	no (0)	no (0)	no (0)	yes (1)	no (0)	no (0)
525	(0) Mild	yes (1)	male (1)	caucasian (1)	1.5	1.85714	no (0)	0	1	0	no (0)	no (0)	yes (1)	no (0)	no (0)	yes (1)	no (0)	1	0	0	1	(0) private	yes (1)	no (0)	no (0)	no (0)	no (0)	no (0)	no (0)	no (0)	no (0)	0	0	0	0	0	1	0	0	0	0	0	0	no (0)	no (0)	yes (1)	no (0)	no (0)	no (0)
526	(0) Mild	yes (1)	male (1)	caucasian (1)	0.2	1.65	yes (1)	1	0	0	no (0)	no (0)	yes (1)	no (0)	no (0)	yes (1)	no (0)	1	0	0	1	(0) private	yes (1)	no (0)	no (0)	no (0)	no (0)	no (0)	no (0)	no (0)	no (0)	0	0	0	0	0	0	1	0	0	0	0	0	no (0)	no (0)	no (0)	yes (1)	no (0)	no (0)
527	(0) Mild	yes (1)	female (0)	caucasian (1)	0.2	1.22222	no (0)	1	0	0	no (0)	no (0)	yes (1)	no (0)	no (0)	yes (1)	no (0)	1	0	0	1	(0) private	yes (1)	no (0)	no (0)	no (0)	no (0)	no (0)	no (0)	no (0)	no (0)	0	1	0	0	1	0	0	0	0	0	1	0	no (0)	yes (1)	no (0)	no (0)	no (0)	no (0)
528	(0) Mild	yes (1)	female (0)	caucasian (1)	0	1.57143	no (0)	1	0	0	no (0)	no (0)	no (0)	yes (1)	no (0)	no (0)	yes (1)	0	0	0	1	(3) state	no (0)	no (0)	no (0)	yes (1)	no (0)	no (0)	no (0)	yes (1)	no (0)	0	1	0	1	0	1	0	0	0	0	1	1	yes (1)	no (0)	no (0)	no (0)	no (0)	no (0)
529	(0) Mild	yes (1)	male (1)	caucasian (1)	0.2	1.58333	yes (1)	1	0	0	no (0)	yes (1)	no (0)	no (0)	yes (1)	no (0)	no (0)	0	0	0	1	(3) state	no (0)	no (0)	no (0)	yes (1)	no (0)	no (0)	no (0)	yes (1)	no (0)	0	0	0	0	0	0	1	0	0	0	0	0	no (0)	no (0)	no (0)	yes (1)	no (0)	no (0)
530	(1) Severe	yes (1)	male (1)	caucasian (1)	0.3	0.866667	no (0)	1	0	0	no (0)	no (0)	no (0)	yes (1)	no (0)	no (0)	yes (1)	1	0	0	1	(0) private	yes (1)	no (0)	no (0)	no (0)	no (0)	no (0)	no (0)	no (0)	no (0)	0	0	0	0	1	0	0	0	0	1	1	0	no (0)	no (0)	no (0)	no (0)	yes (1)	no (0)
531	(0) Mild	yes (1)	male (1)	caucasian (1)	20.8	1.92308	no (0)	0	1	0	no (0)	no (0)	yes (1)	no (0)	no (0)	yes (1)	no (0)	1	0	0	0	(0) private	yes (1)	no (0)	no (0)	no (0)	no (0)	no (0)	no (0)	no (0)	no (0)	0	1	0	0	1	1	0	0	0	0	1	1	yes (1)	no (0)	no (0)	no (0)	no (0)	no (0)
532	(1) Severe	yes (1)	female (0)	caucasian (1)	0	1.8	yes (1)	1	0	0	no (0)	no (0)	no (0)	yes (1)	no (0)	no (0)	yes (1)	1	0	0	0	(0) private	yes (1)	no (0)	no (0)	no (0)	no (0)	no (0)	no (0)	no (0)	no (0)	0	0	0	0	0	0	1	0	0	0	0	0	no (0)	no (0)	no (0)	yes (1)	no (0)	no (0)
533	(0) Mild	yes (1)	female (0)	caucasian (1)	0.1	2.26667	no (0)	1	0	0	no (0)	yes (1)	no (0)	no (0)	yes (1)	no (0)	no (0)	0	0	0	1	(3) state	no (0)	no (0)	no (0)	yes (1)	no (0)	no (0)	no (0)	yes (1)	no (0)	0	1	0	0	0	0	0	0	0	0	1	0	no (0)	yes (1)	no (0)	no (0)	no (0)	no (0)
534	(0) Mild	yes (1)	female (0)	caucasian (1)	0.7	1.22222	no (0)	1	0	0	no (0)	no (0)	yes (1)	no (0)	no (0)	yes (1)	no (0)	1	0	0	0	(0) private	yes (1)	no (0)	no (0)	no (0)	no (0)	no (0)	no (0)	no (0)	no (0)	0	1	0	0	1	1	0	0	0	0	1	1	yes (1)	no (0)	no (0)	no (0)	no (0)	no (0)
535	(1) Severe	yes (1)	female (0)	caucasian (1)	7	2.8	no (0)	1	0	0	no (0)	no (0)	no (0)	yes (1)	no (0)	no (0)	yes (1)	1	0	0	0	(0) private	yes (1)	no (0)	no (0)	no (0)	no (0)	no (0)	no (0)	no (0)	no (0)	0	1	0	0	0	1	0	0	0	1	1	1	yes (1)	no (0)	no (0)	no (0)	no (0)	no (0)
536	(0) Mild	yes (1)	male (1)	caucasian (1)	0	0.333333	no (0)	1	0	0	no (0)	no (0)	yes (1)	no (0)	no (0)	yes (1)	no (0)	1	0	0	1	(0) private	yes (1)	no (0)	no (0)	no (0)	no (0)	no (0)	no (0)	no (0)	no (0)	0	1	0	0	0	0	0	0	0	0	1	0	no (0)	yes (1)	no (0)	no (0)	no (0)	no (0)
537	(1) Severe	yes (1)	male (1)	caucasian (1)	0.5	1.31579	no (0)	1	0	0	no (0)	yes (1)	no (0)	no (0)	yes (1)	no (0)	no (0)	0	0	0	1	(3) state	no (0)	no (0)	no (0)	yes (1)	no (0)	no (0)	no (0)	yes (1)	no (0)	0	1	0	0	1	1	0	0	0	0	1	1	yes (1)	no (0)	no (0)	no (0)	no (0)	no (0)
538	(0) Mild	yes (1)	male (1)	caucasian (1)	0.1	1.25	no (0)	1	0	0	no (0)	no (0)	yes (1)	no (0)	no (0)	yes (1)	no (0)	1	0	0	1	(0) private	yes (1)	no (0)	no (0)	no (0)	no (0)	no (0)	no (0)	no (0)	no (0)	0	0	0	0	0	1	0	0	0	0	0	0	no (0)	no (0)	yes (1)	no (0)	no (0)	no (0)
539	(0) Mild	yes (1)	male (1)	caucasian (1)	0.4	2.04762	no (0)	0	1	0	no (0)	no (0)	yes (1)	no (0)	no (0)	yes (1)	no (0)	1	0	0	0	(0) private	yes (1)	no (0)	no (0)	no (0)	no (0)	no (0)	no (0)	no (0)	no (0)	0	1	0	0	1	0	0	0	0	0	1	0	no (0)	yes (1)	no (0)	no (0)	no (0)	no (0)
540	(0) Mild	yes (1)	female (0)	caucasian (1)	0.5	1.05882	no (0)	1	0	0	no (0)	yes (1)	no (0)	no (0)	no (0)	yes (1)	no (0)	1	0	0	1	(0) private	yes (1)	no (0)	no (0)	no (0)	no (0)	no (0)	no (0)	no (0)	no (0)	0	1	0	0	1	0	0	0	0	0	1	0	no (0)	yes (1)	no (0)	no (0)	no (0)	no (0)
541	(0) Mild	yes (1)	male (1)	caucasian (1)	8.1	1.4	no (0)	1	0	0	no (0)	yes (1)	no (0)	no (0)	no (0)	no (0)	yes (1)	1	0	0	1	(0) private	yes (1)	no (0)	no (0)	no (0)	no (0)	no (0)	no (0)	no (0)	no (0)	0	1	0	0	0	1	0	0	0	0	1	1	yes (1)	no (0)	no (0)	no (0)	no (0)	no (0)
542	(1) Severe	yes (1)	male (1)	caucasian (1)	3.8	1.8125	no (0)	1	0	0	no (0)	no (0)	no (0)	yes (1)	no (0)	no (0)	yes (1)	1	0	0	1	(0) private	yes (1)	no (0)	no (0)	no (0)	no (0)	no (0)	no (0)	no (0)	no (0)	0	1	0	0	0	0	0	0	0	0	1	0	no (0)	yes (1)	no (0)	no (0)	no (0)	no (0)
543	(0) Mild	yes (1)	female (0)	caucasian (1)	15.3	0.666667	no (0)	1	0	0	no (0)	no (0)	yes (1)	no (0)	no (0)	yes (1)	no (0)	1	0	0	0	(0) private	yes (1)	no (0)	no (0)	no (0)	no (0)	no (0)	no (0)	no (0)	no (0)	0	0	0	0	0	0	0	1	0	0	0	0	no (0)	no (0)	no (0)	no (0)	no (0)	no (0)
544	(0) Mild	yes (1)	female (0)	caucasian (1)	0.8	1.66667	yes (1)	1	0	0	no (0)	yes (1)	no (0)	no (0)	yes (1)	no (0)	no (0)	1	0	0	0	(0) private	yes (1)	no (0)	no (0)	no (0)	no (0)	no (0)	no (0)	no (0)	no (0)	0	1	0	0	0	0	1	0	0	0	1	0	no (0)	no (0)	no (0)	yes (1)	no (0)	no (0)
545	(0) Mild	yes (1)	male (1)	caucasian (1)	0.1	1.17647	no (0)	1	0	0	no (0)	yes (1)	no (0)	no (0)	yes (1)	no (0)	no (0)	1	0	0	0	(0) private	yes (1)	no (0)	no (0)	no (0)	no (0)	no (0)	no (0)	no (0)	no (0)	0	1	0	0	0	0	0	0	0	0	1	0	no (0)	yes (1)	no (0)	no (0)	no (0)	no (0)
546	(0) Mild	yes (1)	female (0)	caucasian (1)	0.6	1.11111	yes (1)	1	0	0	no (0)	no (0)	yes (1)	no (0)	no (0)	yes (1)	no (0)	0	0	0	1	(3) state	no (0)	no (0)	no (0)	yes (1)	no (0)	no (0)	no (0)	yes (1)	no (0)	0	0	0	0	0	0	1	0	0	0	0	0	no (0)	no (0)	no (0)	yes (1)	no (0)	no (0)
547	(0) Mild	yes (1)	female (0)	caucasian (1)	15.6	2	no (0)	1	0	0	yes (1)	no (0)	no (0)	no (0)	yes (1)	no (0)	no (0)	1	0	0	0	(0) private	yes (1)	no (0)	no (0)	no (0)	no (0)	no (0)	no (0)	no (0)	no (0)	0	0	0	0	1	0	0	0	0	1	1	0	no (0)	no (0)	no (0)	no (0)	yes (1)	no (0)
548	(0) Mild	yes (1)	male (1)	caucasian (1)	0.4	1.15789	no (0)	1	0	0	no (0)	no (0)	yes (1)	no (0)	no (0)	yes (1)	no (0)	1	0	0	1	(0) private	yes (1)	no (0)	no (0)	no (0)	no (0)	no (0)	no (0)	no (0)	no (0)	0	0	0	0	1	0	0	0	0	0	1	0	no (0)	no (0)	no (0)	no (0)	yes (1)	no (0)
549	(0) Mild	yes (1)	female (0)	caucasian (1)	0.6	1.66667	no (0)	1	0	0	no (0)	no (0)	yes (1)	no (0)	no (0)	yes (1)	no (0)	1	0	0	0	(0) private	yes (1)	no (0)	no (0)	no (0)	no (0)	no (0)	no (0)	no (0)	no (0)	0	1	0	0	0	1	0	0	0	0	1	1	yes (1)	no (0)	no (0)	no (0)	no (0)	no (0)
550	(1) Severe	yes (1)	female (0)	caucasian (1)	0.3	1.38461	no (0)	1	0	0	yes (1)	no (0)	no (0)	no (0)	no (0)	yes (1)	no (0)	1	0	0	0	(0) private	yes (1)	no (0)	no (0)	no (0)	no (0)	no (0)	no (0)	no (0)	no (0)	0	1	0	0	1	1	0	0	0	0	1	1	yes (1)	no (0)	no (0)	no (0)	no (0)	no (0)
551	(0) Mild	yes (1)	male (1)	caucasian (1)	2.2	1.47619	no (0)	1	0	0	no (0)	no (0)	yes (1)	no (0)	no (0)	yes (1)	no (0)	1	0	0	1	(0) private	yes (1)	no (0)	no (0)	no (0)	no (0)	no (0)	no (0)	no (0)	no (0)	0	0	0	0	0	1	0	0	0	0	0	0	no (0)	no (0)	yes (1)	no (0)	no (0)	no (0)
552	(0) Mild	yes (1)	male (1)	caucasian (1)	0.5	1.25	no (0)	1	0	0	no (0)	yes (1)	no (0)	no (0)	yes (1)	no (0)	no (0)	1	0	0	0	(0) private	yes (1)	no (0)	no (0)	no (0)	no (0)	no (0)	no (0)	no (0)	no (0)	0	1	0	0	1	1	0	0	0	0	1	1	yes (1)	no (0)	no (0)	no (0)	no (0)	no (0)
553	(1) Severe	yes (1)	male (1)	caucasian (1)	1.7	0.619048	no (0)	1	0	0	no (0)	no (0)	no (0)	yes (1)	no (0)	no (0)	yes (1)	1	0	0	0	(0) private	yes (1)	no (0)	no (0)	no (0)	no (0)	no (0)	no (0)	no (0)	no (0)	0	0	0	0	0	0	0	0	0	1	0	0	no (0)	no (0)	no (0)	no (0)	no (0)	no (0)
554	(0) Mild	yes (1)	male (1)	caucasian (1)	0	1.23809	yes (1)	1	0	0	no (0)	yes (1)	no (0)	no (0)	no (0)	no (0)	yes (1)	1	0	0	0	(0) private	yes (1)	no (0)	no (0)	no (0)	no (0)	no (0)	no (0)	no (0)	no (0)	0	0	0	0	1	0	1	0	0	0	1	0	no (0)	no (0)	no (0)	yes (1)	no (0)	no (0)
555	(0) Mild	yes (1)	male (1)	caucasian (1)	1.3	1.23529	no (0)	1	0	0	no (0)	yes (1)	no (0)	no (0)	no (0)	yes (1)	no (0)	1	0	0	0	(0) private	yes (1)	no (0)	no (0)	no (0)	no (0)	no (0)	no (0)	no (0)	no (0)	0	1	0	0	0	1	0	0	0	0	1	1	yes (1)	no (0)	no (0)	no (0)	no (0)	no (0)
556	(1) Severe	yes (1)	female (0)	caucasian (1)	0	1.38889	yes (1)	1	0	0	no (0)	no (0)	no (0)	yes (1)	no (0)	no (0)	yes (1)	0	0	0	1	(3) state	no (0)	no (0)	no (0)	yes (1)	no (0)	no (0)	no (0)	yes (1)	no (0)	0	0	0	0	0	0	1	0	0	0	0	0	no (0)	no (0)	no (0)	yes (1)	no (0)	no (0)
557	(0) Mild	yes (1)	male (1)	caucasian (1)	1.2	1.85714	no (0)	1	0	0	no (0)	yes (1)	no (0)	no (0)	yes (1)	no (0)	no (0)	1	0	0	0	(0) private	yes (1)	no (0)	no (0)	no (0)	no (0)	no (0)	no (0)	no (0)	no (0)	0	1	0	0	0	1	0	0	0	1	1	1	yes (1)	no (0)	no (0)	no (0)	no (0)	no (0)
558	(1) Severe	yes (1)	male (1)	caucasian (1)	11.8	5.5	no (0)	1	0	0	no (0)	no (0)	no (0)	yes (1)	no (0)	no (0)	yes (1)	0	0	0	1	(3) state	no (0)	no (0)	no (0)	yes (1)	no (0)	no (0)	no (0)	yes (1)	no (0)	0	0	0	0	0	1	0	0	0	0	0	0	no (0)	no (0)	yes (1)	no (0)	no (0)	no (0)
559	(0) Mild	yes (1)	female (0)	caucasian (1)	0.1	1.61905	no (0)	0	1	0	no (0)	no (0)	yes (1)	no (0)	no (0)	yes (1)	no (0)	1	0	0	0	(0) private	yes (1)	no (0)	no (0)	no (0)	no (0)	no (0)	no (0)	no (0)	no (0)	0	1	0	0	0	0	0	0	0	0	1	0	no (0)	yes (1)	no (0)	no (0)	no (0)	no (0)
560	(0) Mild	yes (1)	male (1)	caucasian (1)	7.3	1.47619	no (0)	1	0	0	no (0)	yes (1)	no (0)	no (0)	yes (1)	no (0)	no (0)	1	0	0	0	(0) private	yes (1)	no (0)	no (0)	no (0)	no (0)	no (0)	no (0)	no (0)	no (0)	0	1	0	0	1	0	0	0	0	0	1	0	no (0)	yes (1)	no (0)	no (0)	no (0)	no (0)
561	(0) Mild	yes (1)	male (1)	caucasian (1)	0	1.57895	no (0)	1	0	0	no (0)	no (0)	no (0)	yes (1)	no (0)	no (0)	yes (1)	1	0	0	0	(0) private	yes (1)	no (0)	no (0)	no (0)	no (0)	no (0)	no (0)	no (0)	no (0)	0	0	0	1	0	1	0	0	0	1	0	0	no (0)	no (0)	yes (1)	no (0)	no (0)	no (0)
562	(0) Mild	yes (1)	male (1)	caucasian (1)	1.2	1	no (0)	0	1	0	no (0)	no (0)	yes (1)	no (0)	no (0)	yes (1)	no (0)	0	0	0	1	(3) state	no (0)	no (0)	no (0)	yes (1)	no (0)	no (0)	no (0)	yes (1)	no (0)	0	0	0	0	0	1	0	0	0	0	0	0	no (0)	no (0)	yes (1)	no (0)	no (0)	no (0)
563	(1) Severe	yes (1)	female (0)	caucasian (1)	0.1	7	no (0)	1	0	0	no (0)	no (0)	no (0)	yes (1)	no (0)	no (0)	yes (1)	1	0	0	0	(0) private	yes (1)	no (0)	no (0)	no (0)	no (0)	no (0)	no (0)	no (0)	no (0)	0	0	0	1	0	0	0	0	0	0	0	0	no (0)	no (0)	no (0)	no (0)	no (0)	no (0)
564	(1) Severe	yes (1)	female (0)	caucasian (1)	0.1	2.38462	no (0)	1	0	0	no (0)	yes (1)	no (0)	no (0)	yes (1)	no (0)	no (0)	1	0	0	1	(0) private	yes (1)	no (0)	no (0)	no (0)	no (0)	no (0)	no (0)	no (0)	no (0)	0	1	0	0	0	1	0	0	0	1	1	1	yes (1)	no (0)	no (0)	no (0)	no (0)	no (0)
565	(1) Severe	yes (1)	male (1)	caucasian (1)	1.8	1.28571	no (0)	1	0	0	no (0)	yes (1)	no (0)	no (0)	no (0)	no (0)	yes (1)	1	0	0	0	(0) private	yes (1)	no (0)	no (0)	no (0)	no (0)	no (0)	no (0)	no (0)	no (0)	0	0	0	0	0	1	0	0	0	1	0	0	no (0)	no (0)	yes (1)	no (0)	no (0)	no (0)
566	(1) Severe	yes (1)	female (0)	caucasian (1)	1.4	1.27778	no (0)	1	0	0	no (0)	yes (1)	no (0)	no (0)	yes (1)	no (0)	no (0)	1	0	0	0	(0) private	yes (1)	no (0)	no (0)	no (0)	no (0)	no (0)	no (0)	no (0)	no (0)	0	1	0	0	1	0	0	0	0	0	1	0	no (0)	yes (1)	no (0)	no (0)	no (0)	no (0)
567	(1) Severe	yes (1)	male (1)	caucasian (1)	0.9	1.52381	no (0)	1	0	0	no (0)	yes (1)	no (0)	no (0)	yes (1)	no (0)	no (0)	1	0	0	0	(0) private	yes (1)	no (0)	no (0)	no (0)	no (0)	no (0)	no (0)	no (0)	no (0)	0	1	0	0	1	0	0	0	0	0	1	0	no (0)	yes (1)	no (0)	no (0)	no (0)	no (0)
568	(1) Severe	yes (1)	female (0)	caucasian (1)	6.3	3.25	no (0)	1	0	0	no (0)	yes (1)	no (0)	no (0)	yes (1)	no (0)	no (0)	1	0	0	0	(0) private	yes (1)	no (0)	no (0)	no (0)	no (0)	no (0)	no (0)	no (0)	no (0)	0	1	0	0	0	1	0	0	0	0	1	1	yes (1)	no (0)	no (0)	no (0)	no (0)	no (0)
569	(1) Severe	yes (1)	female (0)	caucasian (1)	0.4	3.625	no (0)	1	0	0	no (0)	yes (1)	no (0)	no (0)	yes (1)	no (0)	no (0)	0	0	0	1	(3) state	no (0)	no (0)	no (0)	yes (1)	no (0)	no (0)	no (0)	yes (1)	no (0)	0	1	0	0	1	1	0	0	0	0	1	1	yes (1)	no (0)	no (0)	no (0)	no (0)	no (0)
570	(0) Mild	yes (1)	female (0)	caucasian (1)	3.2	1.71429	no (0)	1	0	0	no (0)	yes (1)	no (0)	no (0)	yes (1)	no (0)	no (0)	0	0	0	1	(3) state	no (0)	no (0)	no (0)	yes (1)	no (0)	no (0)	no (0)	yes (1)	no (0)	1	1	0	0	1	1	0	0	0	1	1	1	yes (1)	no (0)	no (0)	no (0)	no (0)	no (0)
571	(1) Severe	yes (1)	female (0)	caucasian (1)	1.2	2.70588	no (0)	1	0	0	no (0)	yes (1)	no (0)	no (0)	yes (1)	no (0)	no (0)	1	0	0	0	(0) private	yes (1)	no (0)	no (0)	no (0)	no (0)	no (0)	no (0)	no (0)	no (0)	0	1	0	0	0	1	0	0	0	0	1	1	yes (1)	no (0)	no (0)	no (0)	no (0)	no (0)
572	(0) Mild	yes (1)	male (1)	caucasian (1)	1	0.538462	no (0)	0	1	0	no (0)	no (0)	yes (1)	no (0)	no (0)	yes (1)	no (0)	1	0	0	0	(0) private	yes (1)	no (0)	no (0)	no (0)	no (0)	no (0)	no (0)	no (0)	no (0)	0	0	0	0	1	1	0	0	0	0	1	1	yes (1)	no (0)	no (0)	no (0)	no (0)	no (0)
573	(0) Mild	yes (1)	male (1)	caucasian (1)	1.7	1.38889	no (0)	1	0	0	no (0)	yes (1)	no (0)	no (0)	no (0)	yes (1)	no (0)	0	0	0	1	(3) state	no (0)	no (0)	no (0)	yes (1)	no (0)	no (0)	no (0)	yes (1)	no (0)	0	0	0	0	1	0	0	1	0	1	1	0	no (0)	no (0)	no (0)	no (0)	yes (1)	no (0)
574	(0) Mild	yes (1)	male (1)	caucasian (1)	3.2	0.809524	no (0)	1	0	0	no (0)	yes (1)	no (0)	no (0)	yes (1)	no (0)	no (0)	1	0	0	1	(0) private	yes (1)	no (0)	no (0)	no (0)	no (0)	no (0)	no (0)	no (0)	no (0)	0	0	0	1	0	0	0	0	0	0	0	0	no (0)	no (0)	no (0)	no (0)	no (0)	no (0)
575	(0) Mild	yes (1)	male (1)	caucasian (1)	0.3	0.846154	no (0)	1	0	0	no (0)	yes (1)	no (0)	no (0)	yes (1)	no (0)	no (0)	1	0	0	1	(0) private	yes (1)	no (0)	no (0)	no (0)	no (0)	no (0)	no (0)	no (0)	no (0)	0	1	0	0	0	0	0	0	0	0	1	0	no (0)	yes (1)	no (0)	no (0)	no (0)	no (0)
576	(0) Mild	yes (1)	male (1)	caucasian (1)	4.4	2.80952	no (0)	0	1	0	no (0)	no (0)	yes (1)	no (0)	no (0)	yes (1)	no (0)	1	0	0	0	(0) private	yes (1)	no (0)	no (0)	no (0)	no (0)	no (0)	no (0)	no (0)	no (0)	0	1	0	0	1	0	0	0	0	0	1	0	no (0)	yes (1)	no (0)	no (0)	no (0)	no (0)
577	(0) Mild	yes (1)	female (0)	caucasian (1)	1.5	1.65	no (0)	1	0	0	no (0)	yes (1)	no (0)	no (0)	yes (1)	no (0)	no (0)	1	0	0	0	(0) private	yes (1)	no (0)	no (0)	no (0)	no (0)	no (0)	no (0)	no (0)	no (0)	0	1	0	0	0	0	0	0	0	0	1	0	no (0)	yes (1)	no (0)	no (0)	no (0)	no (0)
578	(1) Severe	yes (1)	male (1)	caucasian (1)	0.3	1.77778	no (0)	1	0	0	no (0)	no (0)	no (0)	yes (1)	no (0)	no (0)	yes (1)	1	0	0	0	(0) private	yes (1)	no (0)	no (0)	no (0)	no (0)	no (0)	no (0)	no (0)	no (0)	0	1	0	0	0	1	0	0	0	0	1	1	yes (1)	no (0)	no (0)	no (0)	no (0)	no (0)
579	(0) Mild	yes (1)	male (1)	caucasian (1)	0.9	1.33333	no (0)	1	0	0	no (0)	yes (1)	no (0)	no (0)	yes (1)	no (0)	no (0)	1	0	0	0	(0) private	yes (1)	no (0)	no (0)	no (0)	no (0)	no (0)	no (0)	no (0)	no (0)	0	1	0	0	0	0	0	0	0	0	1	0	no (0)	yes (1)	no (0)	no (0)	no (0)	no (0)
580	(0) Mild	yes (1)	male (1)	caucasian (1)	14	2.83333	no (0)	1	0	0	no (0)	yes (1)	no (0)	no (0)	yes (1)	no (0)	no (0)	1	0	0	0	(0) private	yes (1)	no (0)	no (0)	no (0)	no (0)	no (0)	no (0)	no (0)	no (0)	0	1	0	0	1	1	0	0	0	0	1	1	yes (1)	no (0)	no (0)	no (0)	no (0)	no (0)
581	(1) Severe	yes (1)	female (0)	caucasian (1)	5	2.63636	no (0)	0	0	1	no (0)	no (0)	no (0)	yes (1)	no (0)	no (0)	yes (1)	1	0	0	0	(0) private	yes (1)	no (0)	no (0)	no (0)	no (0)	no (0)	no (0)	no (0)	no (0)	0	1	0	0	0	1	0	0	0	0	1	1	yes (1)	no (0)	no (0)	no (0)	no (0)	no (0)
582	(0) Mild	yes (1)	male (1)	caucasian (1)	2	1.42857	no (0)	0	1	0	no (0)	no (0)	yes (1)	no (0)	no (0)	yes (1)	no (0)	1	0	0	0	(0) private	yes (1)	no (0)	no (0)	no (0)	no (0)	no (0)	no (0)	no (0)	no (0)	0	1	0	0	0	1	0	0	0	0	1	1	yes (1)	no (0)	no (0)	no (0)	no (0)	no (0)
583	(0) Mild	yes (1)	male (1)	caucasian (1)	0.4	2.09524	no (0)	0	1	0	no (0)	no (0)	yes (1)	no (0)	no (0)	yes (1)	no (0)	0	0	0	1	(3) state	no (0)	no (0)	no (0)	yes (1)	no (0)	no (0)	no (0)	yes (1)	no (0)	0	0	0	0	1	1	0	0	0	0	1	1	yes (1)	no (0)	no (0)	no (0)	no (0)	no (0)
584	(1) Severe	yes (1)	male (1)	caucasian (1)	9.6	1.75	no (0)	1	0	0	no (0)	no (0)	no (0)	yes (1)	no (0)	no (0)	yes (1)	1	0	0	0	(0) private	yes (1)	no (0)	no (0)	no (0)	no (0)	no (0)	no (0)	no (0)	no (0)	0	0	0	0	0	1	0	0	0	0	0	0	no (0)	no (0)	yes (1)	no (0)	no (0)	no (0)
585	(0) Mild	yes (1)	female (0)	caucasian (1)	1	1.71429	no (0)	1	0	0	no (0)	yes (1)	no (0)	no (0)	yes (1)	no (0)	no (0)	1	0	0	1	(0) private	yes (1)	no (0)	no (0)	no (0)	no (0)	no (0)	no (0)	no (0)	no (0)	0	0	0	0	1	0	0	0	0	0	1	0	no (0)	no (0)	no (0)	no (0)	yes (1)	no (0)
586	(1) Severe	yes (1)	male (1)	caucasian (1)	1.4	1.61905	no (0)	1	0	0	no (0)	no (0)	yes (1)	no (0)	no (0)	yes (1)	no (0)	1	0	0	1	(0) private	yes (1)	no (0)	no (0)	no (0)	no (0)	no (0)	no (0)	no (0)	no (0)	0	0	0	0	0	1	0	0	0	0	0	0	no (0)	no (0)	yes (1)	no (0)	no (0)	no (0)
587	(0) Mild	yes (1)	female (0)	caucasian (1)	0	0.692308	no (0)	1	0	0	no (0)	yes (1)	no (0)	no (0)	yes (1)	no (0)	no (0)	1	0	0	0	(0) private	yes (1)	no (0)	no (0)	no (0)	no (0)	no (0)	no (0)	no (0)	no (0)	0	0	0	0	0	0	0	0	0	0	0	0	no (0)	no (0)	no (0)	no (0)	no (0)	no (0)
588	(0) Mild	yes (1)	male (1)	caucasian (1)	0.6	2.14286	no (0)	1	0	0	no (0)	yes (1)	no (0)	no (0)	yes (1)	no (0)	no (0)	1	0	0	0	(0) private	yes (1)	no (0)	no (0)	no (0)	no (0)	no (0)	no (0)	no (0)	no (0)	0	0	0	0	0	1	0	0	0	0	0	0	no (0)	no (0)	yes (1)	no (0)	no (0)	no (0)
589	(1) Severe	yes (1)	male (1)	caucasian (1)	0.9	0.941176	no (0)	1	0	0	no (0)	no (0)	no (0)	yes (1)	no (0)	no (0)	yes (1)	1	0	0	0	(0) private	yes (1)	no (0)	no (0)	no (0)	no (0)	no (0)	no (0)	no (0)	no (0)	0	1	1	0	1	1	0	0	0	1	1	1	yes (1)	no (0)	no (0)	no (0)	no (0)	no (0)
590	(1) Severe	yes (1)	female (0)	caucasian (1)	0.3	1.64706	no (0)	0	0	1	no (0)	no (0)	no (0)	yes (1)	no (0)	no (0)	yes (1)	1	0	0	0	(0) private	yes (1)	no (0)	no (0)	no (0)	no (0)	no (0)	no (0)	no (0)	no (0)	0	1	0	0	0	1	0	0	0	0	1	1	yes (1)	no (0)	no (0)	no (0)	no (0)	no (0)
591	(0) Mild	yes (1)	female (0)	caucasian (1)	21	1.38461	no (0)	0	1	0	no (0)	no (0)	yes (1)	no (0)	no (0)	yes (1)	no (0)	1	0	0	0	(0) private	yes (1)	no (0)	no (0)	no (0)	no (0)	no (0)	no (0)	no (0)	no (0)	0	0	0	0	0	1	0	0	0	0	0	0	no (0)	no (0)	yes (1)	no (0)	no (0)	no (0)
592	(0) Mild	yes (1)	male (1)	caucasian (1)	7.2	1	no (0)	0	0	1	no (0)	no (0)	no (0)	yes (1)	no (0)	no (0)	yes (1)	0	0	0	1	(3) state	no (0)	no (0)	no (0)	yes (1)	no (0)	no (0)	no (0)	yes (1)	no (0)	0	0	0	0	1	1	0	0	0	0	1	1	yes (1)	no (0)	no (0)	no (0)	no (0)	no (0)
593	(0) Mild	yes (1)	female (0)	caucasian (1)	1.8	1.61111	no (0)	1	0	0	no (0)	yes (1)	no (0)	no (0)	no (0)	yes (1)	no (0)	1	0	0	0	(0) private	yes (1)	no (0)	no (0)	no (0)	no (0)	no (0)	no (0)	no (0)	no (0)	0	1	0	0	0	0	0	0	0	0	1	0	no (0)	yes (1)	no (0)	no (0)	no (0)	no (0)
594	(1) Severe	yes (1)	female (0)	hispanic (2)	10.8	1.72727	no (0)	0	1	0	no (0)	no (0)	yes (1)	no (0)	no (0)	yes (1)	no (0)	1	0	0	0	(0) private	yes (1)	no (0)	no (0)	no (0)	no (0)	no (0)	no (0)	no (0)	no (0)	0	0	0	0	0	1	0	0	0	0	0	0	no (0)	no (0)	yes (1)	no (0)	no (0)	no (0)
595	(1) Severe	yes (1)	female (0)	caucasian (1)	8.6	2	no (0)	1	0	0	yes (1)	no (0)	no (0)	no (0)	yes (1)	no (0)	no (0)	1	0	0	0	(0) private	yes (1)	no (0)	no (0)	no (0)	no (0)	no (0)	no (0)	no (0)	no (0)	0	1	0	0	0	1	0	0	0	0	1	1	yes (1)	no (0)	no (0)	no (0)	no (0)	no (0)
596	(0) Mild	yes (1)	female (0)	caucasian (1)	6	1.38095	no (0)	1	0	0	no (0)	yes (1)	no (0)	no (0)	yes (1)	no (0)	no (0)	1	0	0	0	(0) private	yes (1)	no (0)	no (0)	no (0)	no (0)	no (0)	no (0)	no (0)	no (0)	0	1	0	1	0	1	0	0	0	0	1	1	yes (1)	no (0)	no (0)	no (0)	no (0)	no (0)
597	(0) Mild	yes (1)	female (0)	caucasian (1)	5.8	1.14286	no (0)	1	0	0	no (0)	no (0)	yes (1)	no (0)	no (0)	yes (1)	no (0)	1	0	0	0	(0) private	yes (1)	no (0)	no (0)	no (0)	no (0)	no (0)	no (0)	no (0)	no (0)	0	1	0	0	1	1	0	0	0	1	1	1	yes (1)	no (0)	no (0)	no (0)	no (0)	no (0)
598	(0) Mild	yes (1)	female (0)	caucasian (1)	1.4	1.05263	no (0)	1	0	0	no (0)	no (0)	yes (1)	no (0)	no (0)	yes (1)	no (0)	1	0	0	0	(0) private	yes (1)	no (0)	no (0)	no (0)	no (0)	no (0)	no (0)	no (0)	no (0)	0	0	0	0	0	0	0	0	0	0	0	0	no (0)	no (0)	no (0)	no (0)	no (0)	no (0)
599	(1) Severe	yes (1)	male (1)	caucasian (1)	8.5	1.41176	no (0)	1	0	0	no (0)	no (0)	no (0)	yes (1)	no (0)	no (0)	yes (1)	1	0	0	0	(0) private	yes (1)	no (0)	no (0)	no (0)	no (0)	no (0)	no (0)	no (0)	no (0)	0	1	0	0	0	1	0	0	0	0	1	1	yes (1)	no (0)	no (0)	no (0)	no (0)	no (0)
600	(1) Severe	yes (1)	female (0)	caucasian (1)	0.2	2	no (0)	1	0	0	no (0)	yes (1)	no (0)	no (0)	no (0)	no (0)	yes (1)	0	1	0	0	(5) unknown		no (0)	no (0)	no (0)	no (0)	yes (1)	no (0)		yes (1)	0	1	0	0	0	0	0	0	0	0	1	0	no (0)	yes (1)	no (0)	no (0)	no (0)	no (0)
601	(0) Mild	yes (1)	female (0)	caucasian (1)	0.6	2.04762	no (0)	1	0	0	no (0)	yes (1)	no (0)	no (0)	yes (1)	no (0)	no (0)	0	0	1	0	(6) none		no (0)	no (0)	no (0)	no (0)	no (0)	yes (1)		yes (1)	0	1	0	0	0	1	0	0	0	0	1	1	yes (1)	no (0)	no (0)	no (0)	no (0)	no (0)
602	(0) Mild	yes (1)	male (1)	caucasian (1)	5.3	1.53846	no (0)	1	0	0	no (0)	yes (1)	no (0)	no (0)	yes (1)	no (0)	no (0)	1	0	0	0	(0) private	yes (1)	no (0)	no (0)	no (0)	no (0)	no (0)	no (0)	no (0)	no (0)	0	0	0	0	0	1	0	0	0	0	0	0	no (0)	no (0)	yes (1)	no (0)	no (0)	no (0)
603	(1) Severe	yes (1)	male (1)	caucasian (1)	7.2	4.55556	no (0)	1	0	0	no (0)	yes (1)	no (0)	no (0)	yes (1)	no (0)	no (0)	0	0	0	1	(2) federal	no (0)	no (0)	yes (1)	no (0)	no (0)	no (0)	no (0)	yes (1)	no (0)	0	0	0	0	0	1	0	0	0	0	0	0	no (0)	no (0)	yes (1)	no (0)	no (0)	no (0)
604	(1) Severe	yes (1)	male (1)	caucasian (1)	0.5	1.21429	no (0)	1	0	0	no (0)	no (0)	no (0)	yes (1)	no (0)	no (0)	yes (1)	1	0	0	0	(0) private	yes (1)	no (0)	no (0)	no (0)	no (0)	no (0)	no (0)	no (0)	no (0)	0	1	0	0	0	0	0	0	0	1	1	0	no (0)	yes (1)	no (0)	no (0)	no (0)	no (0)
605	(0) Mild	yes (1)	female (0)	caucasian (1)	8.2	1.64286	no (0)	1	0	0	no (0)	yes (1)	no (0)	no (0)	yes (1)	no (0)	no (0)	1	0	0	0	(0) private	yes (1)	no (0)	no (0)	no (0)	no (0)	no (0)	no (0)	no (0)	no (0)	0	0	0	0	1	1	0	0	0	0	1	1	yes (1)	no (0)	no (0)	no (0)	no (0)	no (0)
606	(0) Mild	yes (1)	male (1)	caucasian (1)	23	1.5	no (0)	1	0	0	no (0)	no (0)	no (0)	yes (1)	no (0)	no (0)	yes (1)	1	0	0	0	(0) private	yes (1)	no (0)	no (0)	no (0)	no (0)	no (0)	no (0)	no (0)	no (0)	0	0	0	0	0	1	0	1	0	0	0	0	no (0)	no (0)	yes (1)	no (0)	no (0)	no (0)
607	(0) Mild	yes (1)	female (0)	caucasian (1)	0.1	1	no (0)	1	0	0	no (0)	yes (1)	no (0)	no (0)	yes (1)	no (0)	no (0)	0	0	0	1	(3) state	no (0)	no (0)	no (0)	yes (1)	no (0)	no (0)	no (0)	yes (1)	no (0)	0	0	0	0	0	0	0	0	0	1	0	0	no (0)	no (0)	no (0)	no (0)	no (0)	no (0)
608	(1) Severe	yes (1)	male (1)	caucasian (1)	0	2.5	no (0)	1	0	0	no (0)	yes (1)	no (0)	no (0)	yes (1)	no (0)	no (0)	0	0	0	1	(2) federal	no (0)	no (0)	yes (1)	no (0)	no (0)	no (0)	no (0)	yes (1)	no (0)	0	1	0	1	0	1	0	1	0	0	1	1	yes (1)	no (0)	no (0)	no (0)	no (0)	no (0)
609	(0) Mild	yes (1)	female (0)	caucasian (1)	8.4	2.11765	no (0)	1	0	0	no (0)	yes (1)	no (0)	no (0)	yes (1)	no (0)	no (0)	1	0	0	1	(0) private	yes (1)	no (0)	no (0)	no (0)	no (0)	no (0)	no (0)	no (0)	no (0)	0	0	0	0	1	1	0	1	0	0	1	1	yes (1)	no (0)	no (0)	no (0)	no (0)	no (0)
610	(0) Mild	yes (1)	female (0)	caucasian (1)	0.7	0.8	no (0)	1	0	0	no (0)	yes (1)	no (0)	no (0)	yes (1)	no (0)	no (0)	0	0	0	1	(3) state	no (0)	no (0)	no (0)	yes (1)	no (0)	no (0)	no (0)	yes (1)	no (0)	0	1	0	0	1	1	0	0	0	0	1	1	yes (1)	no (0)	no (0)	no (0)	no (0)	no (0)
611	(1) Severe	yes (1)	female (0)	caucasian (1)	0.6	1	no (0)	1	0	0	no (0)	yes (1)	no (0)	no (0)	no (0)	yes (1)	no (0)	1	0	0	0	(0) private	yes (1)	no (0)	no (0)	no (0)	no (0)	no (0)	no (0)	no (0)	no (0)	0	1	0	0	1	1	0	0	1	0	1	1	yes (1)	no (0)	no (0)	no (0)	no (0)	no (0)
612	(0) Mild	yes (1)	female (0)	caucasian (1)	16.3	1.90476	no (0)	0	1	0	no (0)	no (0)	yes (1)	no (0)	no (0)	yes (1)	no (0)	1	0	0	0	(0) private	yes (1)	no (0)	no (0)	no (0)	no (0)	no (0)	no (0)	no (0)	no (0)	0	0	0	1	0	0	0	0	0	0	0	0	no (0)	no (0)	no (0)	no (0)	no (0)	no (0)
613	(0) Mild	yes (1)	female (0)	caucasian (1)	0.2	0.8	no (0)	1	0	0	no (0)	yes (1)	no (0)	no (0)	no (0)	yes (1)	no (0)	1	0	0	0	(0) private	yes (1)	no (0)	no (0)	no (0)	no (0)	no (0)	no (0)	no (0)	no (0)	0	1	1	0	0	1	0	0	0	0	1	1	yes (1)	no (0)	no (0)	no (0)	no (0)	no (0)
614	(1) Severe	yes (1)	male (1)	caucasian (1)	0.3	2.06667	no (0)	1	0	0	no (0)	yes (1)	no (0)	no (0)	yes (1)	no (0)	no (0)	1	0	0	0	(0) private	yes (1)	no (0)	no (0)	no (0)	no (0)	no (0)	no (0)	no (0)	no (0)	0	1	0	0	0	0	0	0	0	0	1	0	no (0)	yes (1)	no (0)	no (0)	no (0)	no (0)
615	(1) Severe	yes (1)	female (0)	african american (3)	1	2.30769	no (0)	1	0	0	no (0)	yes (1)	no (0)	no (0)	no (0)	no (0)	yes (1)	1	0	0	0	(0) private	yes (1)	no (0)	no (0)	no (0)	no (0)	no (0)	no (0)	no (0)	no (0)	0	1	0	0	1	1	0	0	0	0	1	1	yes (1)	no (0)	no (0)	no (0)	no (0)	no (0)
616	(0) Mild	yes (1)	female (0)	caucasian (1)	0.7	1.05556	no (0)	1	0	0	no (0)	yes (1)	no (0)	no (0)	no (0)	yes (1)	no (0)	1	0	0	0	(0) private	yes (1)	no (0)	no (0)	no (0)	no (0)	no (0)	no (0)	no (0)	no (0)	0	1	0	0	0	1	0	0	0	0	1	1	yes (1)	no (0)	no (0)	no (0)	no (0)	no (0)
617	(0) Mild	yes (1)	male (1)	caucasian (1)	0.1	0.8	no (0)	1	0	0	yes (1)	no (0)	no (0)	no (0)	no (0)	yes (1)	no (0)	1	0	0	0	(0) private	yes (1)	no (0)	no (0)	no (0)	no (0)	no (0)	no (0)	no (0)	no (0)	0	1	0	0	0	0	0	0	1	0	1	0	no (0)	yes (1)	no (0)	no (0)	no (0)	no (0)
618	(0) Mild	yes (1)	male (1)	caucasian (1)	0.1	1.84615	no (0)	1	0	0	no (0)	yes (1)	no (0)	no (0)	yes (1)	no (0)	no (0)	0	0	0	1	(3) state	no (0)	no (0)	no (0)	yes (1)	no (0)	no (0)	no (0)	yes (1)	no (0)	0	1	0	0	0	0	0	0	0	0	1	0	no (0)	yes (1)	no (0)	no (0)	no (0)	no (0)
619	(0) Mild	yes (1)	male (1)	caucasian (1)	2.1	1.6875	no (0)	1	0	0	no (0)	yes (1)	no (0)	no (0)	yes (1)	no (0)	no (0)	1	0	0	0	(0) private	yes (1)	no (0)	no (0)	no (0)	no (0)	no (0)	no (0)	no (0)	no (0)	0	1	0	0	1	0	0	0	1	0	1	0	no (0)	yes (1)	no (0)	no (0)	no (0)	no (0)
620	(0) Mild	yes (1)	male (1)	caucasian (1)	6.9	1.46154	no (0)	1	0	0	no (0)	yes (1)	no (0)	no (0)	no (0)	no (0)	yes (1)	1	0	0	0	(0) private	yes (1)	no (0)	no (0)	no (0)	no (0)	no (0)	no (0)	no (0)	no (0)	0	0	0	0	1	1	0	0	0	0	1	1	yes (1)	no (0)	no (0)	no (0)	no (0)	no (0)
621	(0) Mild	yes (1)	female (0)	caucasian (1)	0	0.9375	yes (1)	1	0	0	no (0)	no (0)	no (0)	yes (1)	no (0)	no (0)	yes (1)	1	0	0	0	(0) private	yes (1)	no (0)	no (0)	no (0)	no (0)	no (0)	no (0)	no (0)	no (0)	0	0	0	0	0	0	1	0	0	0	0	0	no (0)	no (0)	no (0)	yes (1)	no (0)	no (0)
622	(0) Mild	yes (1)	female (0)	caucasian (1)	0	1	yes (1)	1	0	0	no (0)	no (0)	no (0)	yes (1)	no (0)	no (0)	yes (1)	1	0	0	0	(0) private	yes (1)	no (0)	no (0)	no (0)	no (0)	no (0)	no (0)	no (0)	no (0)	0	0	0	0	0	0	1	0	0	0	0	0	no (0)	no (0)	no (0)	yes (1)	no (0)	no (0)
623	(0) Mild	yes (1)	male (1)	caucasian (1)	6.5	0.764706	no (0)	1	0	0	no (0)	yes (1)	no (0)	no (0)	no (0)	yes (1)	no (0)	1	0	0	0	(0) private	yes (1)	no (0)	no (0)	no (0)	no (0)	no (0)	no (0)	no (0)	no (0)	0	0	0	1	0	0	0	0	0	0	0	0	no (0)	no (0)	no (0)	no (0)	no (0)	no (0)
624	(0) Mild	yes (1)	male (1)	caucasian (1)	0.3	0.619048	no (0)	1	0	0	no (0)	yes (1)	no (0)	no (0)	yes (1)	no (0)	no (0)	1	0	0	0	(0) private	yes (1)	no (0)	no (0)	no (0)	no (0)	no (0)	no (0)	no (0)	no (0)	0	1	0	0	1	0	0	0	0	0	1	0	no (0)	yes (1)	no (0)	no (0)	no (0)	no (0)
625	(1) Severe	yes (1)	male (1)	caucasian (1)	11.8	3.42857	no (0)	0	0	1	no (0)	no (0)	no (0)	yes (1)	no (0)	no (0)	yes (1)	1	0	0	1	(0) private	yes (1)	no (0)	no (0)	no (0)	no (0)	no (0)	no (0)	no (0)	no (0)	0	0	0	0	0	1	0	0	0	0	0	0	no (0)	no (0)	yes (1)	no (0)	no (0)	no (0)
626	(1) Severe	yes (1)	male (1)	caucasian (1)	3.2	3	no (0)	1	0	0	no (0)	no (0)	no (0)	yes (1)	no (0)	no (0)	yes (1)	0	0	0	1	(2) federal	no (0)	no (0)	yes (1)	no (0)	no (0)	no (0)	no (0)	yes (1)	no (0)	0	0	0	0	1	0	0	0	1	0	1	0	no (0)	no (0)	no (0)	no (0)	yes (1)	no (0)
627	(1) Severe	yes (1)	male (1)	caucasian (1)	0	1.66667	yes (1)	1	0	0	no (0)	yes (1)	no (0)	no (0)	no (0)	yes (1)	no (0)	1	0	0	1	(0) private	yes (1)	no (0)	no (0)	no (0)	no (0)	no (0)	no (0)	no (0)	no (0)	0	0	0	0	0	0	1	0	0	0	0	0	no (0)	no (0)	no (0)	yes (1)	no (0)	no (0)
628	(0) Mild	yes (1)	male (1)	caucasian (1)	0.4	0.470588	no (0)	1	0	0	no (0)	no (0)	yes (1)	no (0)	no (0)	yes (1)	no (0)	1	0	0	0	(0) private	yes (1)	no (0)	no (0)	no (0)	no (0)	no (0)	no (0)	no (0)	no (0)	1	1	0	0	1	1	0	0	0	0	1	1	yes (1)	no (0)	no (0)	no (0)	no (0)	no (0)
629	(1) Severe	yes (1)	female (0)	caucasian (1)	7.1	2.13333	no (0)	0	0	1	no (0)	no (0)	no (0)	yes (1)	no (0)	no (0)	yes (1)	1	0	0	0	(0) private	yes (1)	no (0)	no (0)	no (0)	no (0)	no (0)	no (0)	no (0)	no (0)	0	1	0	0	1	0	0	0	0	0	1	0	no (0)	yes (1)	no (0)	no (0)	no (0)	no (0)
630	(0) Mild	yes (1)	female (0)	caucasian (1)	13.2	3.4	no (0)	1	0	0	no (0)	yes (1)	no (0)	no (0)	yes (1)	no (0)	no (0)	1	0	0	0	(0) private	yes (1)	no (0)	no (0)	no (0)	no (0)	no (0)	no (0)	no (0)	no (0)	0	0	0	0	1	1	0	0	0	0	1	1	yes (1)	no (0)	no (0)	no (0)	no (0)	no (0)
631	(0) Mild	yes (1)	male (1)	caucasian (1)	0	2.26316	yes (1)	1	0	0	no (0)	yes (1)	no (0)	no (0)	yes (1)	no (0)	no (0)	1	0	0	0	(0) private	yes (1)	no (0)	no (0)	no (0)	no (0)	no (0)	no (0)	no (0)	no (0)	0	0	0	0	0	0	1	0	0	0	0	0	no (0)	no (0)	no (0)	yes (1)	no (0)	no (0)
632	(1) Severe	yes (1)	male (1)	caucasian (1)	0.2	1.28571	no (0)	1	0	0	no (0)	yes (1)	no (0)	no (0)	yes (1)	no (0)	no (0)	0	0	0	1	(3) state	no (0)	no (0)	no (0)	yes (1)	no (0)	no (0)	no (0)	yes (1)	no (0)	0	1	0	0	0	1	0	0	0	0	1	1	yes (1)	no (0)	no (0)	no (0)	no (0)	no (0)
633	(1) Severe	yes (1)	male (1)	caucasian (1)	0.3	1.71429	no (0)	1	0	0	no (0)	no (0)	no (0)	yes (1)	no (0)	no (0)	yes (1)	0	0	0	1	(3) state	no (0)	no (0)	no (0)	yes (1)	no (0)	no (0)	no (0)	yes (1)	no (0)	0	0	0	1	0	0	0	0	0	0	0	0	no (0)	no (0)	no (0)	no (0)	no (0)	no (0)
634	(0) Mild	yes (1)	female (0)	caucasian (1)	0	2.04762	yes (1)	0	1	0	no (0)	no (0)	yes (1)	no (0)	no (0)	yes (1)	no (0)	1	0	0	1	(0) private	yes (1)	no (0)	no (0)	no (0)	no (0)	no (0)	no (0)	no (0)	no (0)	0	0	0	0	0	1	1	0	0	0	0	0	no (0)	no (0)	no (0)	yes (1)	no (0)	no (0)
635	(1) Severe	yes (1)	male (1)	caucasian (1)	2	4.5	no (0)	1	0	0	no (0)	yes (1)	no (0)	no (0)	yes (1)	no (0)	no (0)	1	0	0	0	(0) private	yes (1)	no (0)	no (0)	no (0)	no (0)	no (0)	no (0)	no (0)	no (0)	0	1	0	0	0	1	0	0	0	0	1	1	yes (1)	no (0)	no (0)	no (0)	no (0)	no (0)
636	(1) Severe	yes (1)	female (0)	caucasian (1)	0.4	1.94118	no (0)	1	0	0	no (0)	no (0)	no (0)	yes (1)	no (0)	no (0)	yes (1)	0	0	0	1	(1) military	no (0)	yes (1)	no (0)	no (0)	no (0)	no (0)	no (0)	yes (1)	no (0)	0	1	0	0	1	1	0	0	0	0	1	1	yes (1)	no (0)	no (0)	no (0)	no (0)	no (0)
637	(1) Severe	yes (1)	male (1)	caucasian (1)	0.3	1.31579	no (0)	1	0	0	no (0)	yes (1)	no (0)	no (0)	yes (1)	no (0)	no (0)	1	0	0	1	(0) private	yes (1)	no (0)	no (0)	no (0)	no (0)	no (0)	no (0)	no (0)	no (0)	0	0	0	1	0	0	0	0	0	0	0	0	no (0)	no (0)	no (0)	no (0)	no (0)	no (0)
638	(0) Mild	yes (1)	male (1)	caucasian (1)	0.3	1.21429	no (0)	1	0	0	no (0)	no (0)	no (0)	yes (1)	no (0)	no (0)	yes (1)	1	0	0	0	(0) private	yes (1)	no (0)	no (0)	no (0)	no (0)	no (0)	no (0)	no (0)	no (0)	1	0	0	0	1	0	0	0	0	0	1	0	no (0)	no (0)	no (0)	no (0)	yes (1)	no (0)
639	(0) Mild	yes (1)	male (1)	caucasian (1)	0.8	1.4375	no (0)	1	0	0	no (0)	yes (1)	no (0)	no (0)	no (0)	yes (1)	no (0)	1	0	0	0	(0) private	yes (1)	no (0)	no (0)	no (0)	no (0)	no (0)	no (0)	no (0)	no (0)	0	1	0	0	0	0	0	0	0	0	1	0	no (0)	yes (1)	no (0)	no (0)	no (0)	no (0)
640	(0) Mild	yes (1)	female (0)	caucasian (1)	0.5	1.52381	no (0)	1	0	0	no (0)	no (0)	yes (1)	no (0)	no (0)	yes (1)	no (0)	0	0	0	1	(3) state	no (0)	no (0)	no (0)	yes (1)	no (0)	no (0)	no (0)	yes (1)	no (0)	0	1	0	0	1	1	0	0	0	0	1	1	yes (1)	no (0)	no (0)	no (0)	no (0)	no (0)
641	(0) Mild	yes (1)	male (1)	caucasian (1)	0.2	3.38095	yes (1)	0	1	0	no (0)	no (0)	yes (1)	no (0)	no (0)	yes (1)	no (0)	1	0	0	0	(0) private	yes (1)	no (0)	no (0)	no (0)	no (0)	no (0)	no (0)	no (0)	no (0)	0	0	0	0	0	0	1	0	0	0	0	0	no (0)	no (0)	no (0)	yes (1)	no (0)	no (0)
642	(1) Severe	yes (1)	male (1)	other (5)	24.9	0.923077	yes (1)	1	0	0	no (0)	yes (1)	no (0)	no (0)	no (0)	no (0)	yes (1)	1	0	0	0	(0) private	yes (1)	no (0)	no (0)	no (0)	no (0)	no (0)	no (0)	no (0)	no (0)	0	0	0	0	0	0	1	0	0	1	0	0	no (0)	no (0)	no (0)	yes (1)	no (0)	no (0)
643	(0) Mild	yes (1)	female (0)	caucasian (1)	0.4	0.904762	no (0)	1	0	0	no (0)	yes (1)	no (0)	no (0)	no (0)	no (0)	yes (1)	1	0	0	1	(0) private	yes (1)	no (0)	no (0)	no (0)	no (0)	no (0)	no (0)	no (0)	no (0)	0	1	0	0	0	1	0	0	0	0	1	1	yes (1)	no (0)	no (0)	no (0)	no (0)	no (0)
644	(0) Mild	yes (1)	female (0)	caucasian (1)	3.2	1.61905	no (0)	1	0	0	no (0)	yes (1)	no (0)	no (0)	yes (1)	no (0)	no (0)	0	0	0	1	(3) state	no (0)	no (0)	no (0)	yes (1)	no (0)	no (0)	no (0)	yes (1)	no (0)	0	1	0	0	1	0	0	1	1	0	1	0	no (0)	yes (1)	no (0)	no (0)	no (0)	no (0)
645	(0) Mild	yes (1)	male (1)	caucasian (1)	1.5	1.75	no (0)	0	1	0	no (0)	no (0)	yes (1)	no (0)	no (0)	yes (1)	no (0)	1	0	0	0	(0) private	yes (1)	no (0)	no (0)	no (0)	no (0)	no (0)	no (0)	no (0)	no (0)	0	1	0	0	1	0	0	0	0	0	1	0	no (0)	yes (1)	no (0)	no (0)	no (0)	no (0)
646	(1) Severe	yes (1)	male (1)	caucasian (1)	3.3	1.47619	no (0)	1	0	0	no (0)	no (0)	no (0)	yes (1)	no (0)	no (0)	yes (1)	1	0	0	0	(0) private	yes (1)	no (0)	no (0)	no (0)	no (0)	no (0)	no (0)	no (0)	no (0)	0	0	0	0	1	1	0	0	0	0	1	1	yes (1)	no (0)	no (0)	no (0)	no (0)	no (0)
647	(1) Severe	yes (1)	male (1)	caucasian (1)	0.3	2.42105	no (0)	1	0	0	no (0)	yes (1)	no (0)	no (0)	yes (1)	no (0)	no (0)	1	0	0	0	(0) private	yes (1)	no (0)	no (0)	no (0)	no (0)	no (0)	no (0)	no (0)	no (0)	0	1	0	0	0	1	0	0	0	0	1	1	yes (1)	no (0)	no (0)	no (0)	no (0)	no (0)
648	(1) Severe	yes (1)	male (1)	caucasian (1)	3.2	1.4375	no (0)	1	0	0	no (0)	yes (1)	no (0)	no (0)	no (0)	yes (1)	no (0)	1	0	0	0	(0) private	yes (1)	no (0)	no (0)	no (0)	no (0)	no (0)	no (0)	no (0)	no (0)	0	1	0	0	1	0	0	0	0	0	1	0	no (0)	yes (1)	no (0)	no (0)	no (0)	no (0)
649	(0) Mild	yes (1)	male (1)	caucasian (1)	21.2	1.71429	no (0)	1	0	0	no (0)	yes (1)	no (0)	no (0)	yes (1)	no (0)	no (0)	1	0	0	0	(0) private	yes (1)	no (0)	no (0)	no (0)	no (0)	no (0)	no (0)	no (0)	no (0)	0	0	0	0	1	1	0	1	0	0	1	1	yes (1)	no (0)	no (0)	no (0)	no (0)	no (0)
650	(0) Mild	yes (1)	male (1)	caucasian (1)	0.2	2.07692	no (0)	1	0	0	no (0)	yes (1)	no (0)	no (0)	yes (1)	no (0)	no (0)	1	0	0	1	(0) private	yes (1)	no (0)	no (0)	no (0)	no (0)	no (0)	no (0)	no (0)	no (0)	0	0	0	0	0	0	0	0	0	1	0	0	no (0)	no (0)	no (0)	no (0)	no (0)	no (0)
651	(0) Mild	yes (1)	male (1)	caucasian (1)	2.1	1.80952	no (0)	1	0	0	no (0)	no (0)	no (0)	yes (1)	no (0)	no (0)	yes (1)	1	0	0	0	(0) private	yes (1)	no (0)	no (0)	no (0)	no (0)	no (0)	no (0)	no (0)	no (0)	0	1	0	0	1	0	0	0	0	0	1	0	no (0)	yes (1)	no (0)	no (0)	no (0)	no (0)
652	(0) Mild	yes (1)	female (0)	caucasian (1)	3.9	1.90476	no (0)	1	0	0	no (0)	yes (1)	no (0)	no (0)	yes (1)	no (0)	no (0)	1	0	0	1	(0) private	yes (1)	no (0)	no (0)	no (0)	no (0)	no (0)	no (0)	no (0)	no (0)	0	0	0	0	1	1	0	0	0	0	1	1	yes (1)	no (0)	no (0)	no (0)	no (0)	no (0)
653	(0) Mild	yes (1)	female (0)	caucasian (1)	2.4	1.04762	no (0)	1	0	0	no (0)	yes (1)	no (0)	no (0)	yes (1)	no (0)	no (0)	1	0	0	0	(0) private	yes (1)	no (0)	no (0)	no (0)	no (0)	no (0)	no (0)	no (0)	no (0)	0	1	0	0	1	0	0	0	1	0	1	0	no (0)	yes (1)	no (0)	no (0)	no (0)	no (0)
654	(0) Mild	yes (1)	male (1)	caucasian (1)	0.3	1.68421	yes (1)	1	0	0	no (0)	yes (1)	no (0)	no (0)	yes (1)	no (0)	no (0)	1	0	0	0	(0) private	yes (1)	no (0)	no (0)	no (0)	no (0)	no (0)	no (0)	no (0)	no (0)	0	1	0	0	0	0	1	0	0	0	1	0	no (0)	no (0)	no (0)	yes (1)	no (0)	no (0)
655	(0) Mild	yes (1)	female (0)	caucasian (1)	0.8	1.23809	no (0)	1	0	0	no (0)	no (0)	yes (1)	no (0)	no (0)	yes (1)	no (0)	1	0	0	0	(0) private	yes (1)	no (0)	no (0)	no (0)	no (0)	no (0)	no (0)	no (0)	no (0)	0	0	0	0	0	1	0	0	0	0	0	0	no (0)	no (0)	yes (1)	no (0)	no (0)	no (0)
656	(0) Mild	yes (1)	male (1)	caucasian (1)	13.1	0.75	yes (1)	1	0	0	no (0)	no (0)	no (0)	yes (1)	no (0)	no (0)	yes (1)	1	0	0	0	(0) private	yes (1)	no (0)	no (0)	no (0)	no (0)	no (0)	no (0)	no (0)	no (0)	0	0	0	0	0	0	1	1	0	0	0	0	no (0)	no (0)	no (0)	yes (1)	no (0)	no (0)
657	(0) Mild	yes (1)	male (1)	caucasian (1)	1	3.09091	no (0)	1	0	0	no (0)	yes (1)	no (0)	no (0)	yes (1)	no (0)	no (0)	0	0	0	1	(3) state	no (0)	no (0)	no (0)	yes (1)	no (0)	no (0)	no (0)	yes (1)	no (0)	0	1	0	0	1	0	0	0	0	1	1	0	no (0)	yes (1)	no (0)	no (0)	no (0)	no (0)
658	(0) Mild	yes (1)	male (1)	caucasian (1)	3.4	1.76191	no (0)	1	0	0	no (0)	yes (1)	no (0)	no (0)	yes (1)	no (0)	no (0)	1	0	0	0	(0) private	yes (1)	no (0)	no (0)	no (0)	no (0)	no (0)	no (0)	no (0)	no (0)	0	0	0	0	0	0	0	0	1	0	0	0	no (0)	no (0)	no (0)	no (0)	no (0)	yes (1)
659	(0) Mild	yes (1)	female (0)	caucasian (1)	21.8	1	no (0)	1	0	0	no (0)	yes (1)	no (0)	no (0)	yes (1)	no (0)	no (0)	1	0	0	0	(0) private	yes (1)	no (0)	no (0)	no (0)	no (0)	no (0)	no (0)	no (0)	no (0)	0	0	0	0	0	1	0	0	0	0	0	0	no (0)	no (0)	yes (1)	no (0)	no (0)	no (0)
660	(0) Mild	yes (1)	male (1)	caucasian (1)	0	1.25	yes (1)	1	0	0	no (0)	yes (1)	no (0)	no (0)	yes (1)	no (0)	no (0)	1	0	0	0	(0) private	yes (1)	no (0)	no (0)	no (0)	no (0)	no (0)	no (0)	no (0)	no (0)	0	0	0	0	0	0	1	0	0	0	0	0	no (0)	no (0)	no (0)	yes (1)	no (0)	no (0)
661	(0) Mild	yes (1)	male (1)	caucasian (1)	3	1.90476	no (0)	1	0	0	no (0)	no (0)	no (0)	yes (1)	no (0)	no (0)	yes (1)	0	0	0	0			no (0)	no (0)	no (0)	no (0)	no (0)	no (0)		no (0)	0	1	0	0	1	0	0	0	1	0	1	0	no (0)	yes (1)	no (0)	no (0)	no (0)	no (0)
662	(0) Mild	yes (1)	male (1)	caucasian (1)	0.2	0.888889	no (0)	1	0	0	no (0)	yes (1)	no (0)	no (0)	yes (1)	no (0)	no (0)	1	0	0	0	(0) private	yes (1)	no (0)	no (0)	no (0)	no (0)	no (0)	no (0)	no (0)	no (0)	0	0	0	0	1	0	0	0	0	0	1	0	no (0)	no (0)	no (0)	no (0)	yes (1)	no (0)
663	(0) Mild	yes (1)	female (0)	caucasian (1)	1.8	1.8	no (0)	1	0	0	yes (1)	no (0)	no (0)	no (0)	no (0)	yes (1)	no (0)	1	0	0	0	(0) private	yes (1)	no (0)	no (0)	no (0)	no (0)	no (0)	no (0)	no (0)	no (0)	0	0	0	0	1	0	0	0	1	1	1	0	no (0)	no (0)	no (0)	no (0)	yes (1)	no (0)
664	(1) Severe	yes (1)	male (1)	caucasian (1)	3.8	1.06667	no (0)	1	0	0	no (0)	yes (1)	no (0)	no (0)	no (0)	no (0)	yes (1)	1	0	0	0	(0) private	yes (1)	no (0)	no (0)	no (0)	no (0)	no (0)	no (0)	no (0)	no (0)	0	1	0	0	0	0	0	0	0	0	1	0	no (0)	yes (1)	no (0)	no (0)	no (0)	no (0)
665	(0) Mild	yes (1)	male (1)	caucasian (1)	0	1.09524	yes (1)	1	0	0	no (0)	yes (1)	no (0)	no (0)	yes (1)	no (0)	no (0)	0	0	0	1	(3) state	no (0)	no (0)	no (0)	yes (1)	no (0)	no (0)	no (0)	yes (1)	no (0)	0	0	0	0	0	0	1	0	0	0	0	0	no (0)	no (0)	no (0)	yes (1)	no (0)	no (0)
666	(0) Mild	yes (1)	male (1)	caucasian (1)	20.6	1.28571	no (0)	1	0	0	no (0)	yes (1)	no (0)	no (0)	yes (1)	no (0)	no (0)	1	0	0	0	(0) private	yes (1)	no (0)	no (0)	no (0)	no (0)	no (0)	no (0)	no (0)	no (0)	0	0	0	0	0	1	0	0	0	0	0	0	no (0)	no (0)	yes (1)	no (0)	no (0)	no (0)
667	(0) Mild	yes (1)	male (1)	caucasian (1)	5.4	2	no (0)	1	0	0	no (0)	no (0)	no (0)	yes (1)	no (0)	no (0)	yes (1)	1	0	0	1	(0) private	yes (1)	no (0)	no (0)	no (0)	no (0)	no (0)	no (0)	no (0)	no (0)	0	0	0	1	0	0	0	0	0	0	0	0	no (0)	no (0)	no (0)	no (0)	no (0)	no (0)
[truncated: 471 more columns]
