# Supplementary material for: Early childhood lung function is a stronger predictor of adolescent lung function in cystic fibrosis than early Pseudomonas aeruginosa infection
Source: PLoS One. 2017 May 15;12(5):e0177215. doi: 10.1371/journal.pone.0177215 (PMC5432103; doi:10.1371/journal.pone.0177215)
Supplement: S2 Table — Variables for all subjects included in the final analysis of the Newborn Screen Study population. Please contact Dr. Pittman with questions or for more details. (XLSX) [file pone.0177215.s002.xlsx]

## Sheet: S2 - NBS dataset - PONE-D-16-41
ID	female	caucasian	hispanic	genotypes1	genotypes2	df508sum	df508homo	pi	dxnbs	dxfalsenegnbs	dxmi	dxfamhx	dxmalabsorb	dxrectalpro	dxftt	dxresp	dxprenatal	dxnasal	dxliver	dxgenotype	dxlytes	agediagnosisyrs	cxdata0to6	cxnum0to6	age1stcx	agelastcx0to6	panonmuc0to6	pamuc0to6	age1stpa	numcxpapos	pctcxpapos	staph0to6	mrsa0to6	age1ststaph	numcxstaphpos	pctcxstaphpos	weightz2to4	weightpct2to4	heightz2to4	heightpct2to4	bmiz2to4	bmipct2to4	wthtz2to4	wthtpct2to4	numanthromeasures	avgageanthro	pfts6to8	fev1ppavg6to8	fev1ppbest6to8
1	1	1	0	F508	1717-1G->A	1	0	1	0	0	1	1	0	0	0	0	0	0	0	0	0	0.0027397	1	6	0.03	5.95	0	0		0	0	1	0	2.94	2	0.333333	-0.689183	28.1648	0.527368	69.433	-1.88533	19.2027	-1.68098	20.103	2	2.79	1	104.29	111.2
2	0	1	0	F508	1717-1G->A	1	0	1	1	0	0	0	0	0	0	0	0	0	0	0	0	0.0082192	1	6	0.08	4.04	0	0		0	0	1	0	1.04	4	0.666667	-0.742745	24.1606	0.139409	55.0813	-1.22466	17.1825	-1.13474	18.0812	2	2.68	1	89.155	95.55
3	1	1	0	F508	394delTT	1	0	1	1	0	0	1	0	0	0	0	0	0	0	0	0	0.0219178	1	6	0.12	5.57	0	0		0	0	1	0	5.57	1	0.166667	-1.43047	7.63604	-0.898294	18.5155	-1.07493	14.5311	-1.28988	10.1036	2	2.995	1	105.695	112.09
4	0	1	0	F508	Q493X	1	0	1	0	0	1	0	0	0	0	0	0	0	0	0	0	0.0410959	1	6	0.48	5.98	0	0		0	0	1	0	5.06	1	0.166667	-1.54743	9.39559	-0.563403	29.3899	-1.76986	5.53004	-1.77465	5.95095	11	2.88818	1	92.5167	110.03
5	1	1	0	F508	W1282X	1	0	1	1	0	0	0	0	0	0	0	0	0	0	0	0	0.0575342	1	7	0.06	5.05	0	0		0	0	0	0		0	0	-4.77603	26.7391	0.212692	58.0817	-11.2907	19.8327	-10.0656	19.7877	3	3.48333	1	100.351	110.49
6	0	1	0	F508	F508	2	1	1	1	0	0	0	0	0	0	0	0	0	0	0	0	0.0520548	1	12	0.49	5.02	0	0		0	0	1	0	4.02	2	0.166667	-0.228891	40.9477	-0.843228	19.955	0.442757	67.1029	0.293679	61.5499	1	3.25	1	92.0978	94.36
7	1	1	0	F508	3905insT	1	0	1	0	0	1	1	0	0	0	0	0	0	0	0	0	0.0383562	1	2	4.07	5.16	0	0		0	0	0	0		0	0	-1.39698	10.0954	0.0494428	52.6753	-2.25776	1.66529	-2.19792	1.86959	10	3.145	1	89.7517	107.07
8	1	1	0	F508	621+1G->T	1	0	1	1	0	0	0	0	0	0	0	0	0	0	0	0	0.0465753	1	8	0.97	5.99	0	0		0	0	1	0	2.54	3	0.375	0.904142	81.2895	0.364264	64.1208	1.07922	85.6211	1.03803	84.3522	5	3.398	1	85.0771	97.47
9	1	1	0	F508	UNK	1	0	1	1	0	0	0	0	0	0	0	0	0	0	0	0	0	1	18	0.3	5.55	0	0		0	0	1	0	0.3	13	0.722222	-1.80266	4.23687	-2.02137	2.18398	-0.126677	45.1345	-0.594961	28.3382	6	2.97	1	88.8658	90.16
10	0	1	0	F508	F508	2	1	1	1	0	0	0	0	0	0	0	0	0	0	0	0	0.10137	1	6	0.11	5.38	0	0		0	0	1	0	1.07	2	0.333333	0.768594	77.5966	1.35994	90.8213	-0.305796	38.124	-0.0405491	48.3969	3	3.04333	1	97.2312	102.21
11	0	1	1	F508	F508	2	1	1	1	0	0	0	0	0	0	0	0	0	0	0	0	0.326027	1	10	0.33	5.06	0	0		0	0	1	0	0.5	4	0.4	-1.82981	3.38762	-2.40188	0.817697	-0.0707695	47.1905	-0.562562	28.7892	2	3.155	1	93.0505	100.82
12	1	1	0	F508	F508	2	1	1	1	0	0	1	0	0	0	0	0	0	0	0	0	0.123288	1	6	0.14	5.2	0	0		0	0	0	0		0	0	-0.975658	16.4617	1.05372	85.3993	-2.44728	0.7197	-2.33169	0.985837	1	2.25	1	89.9539	94.69
13	0	1	0	F508	F508	2	1	1	1	0	0	1	0	0	0	0	0	0	0	0	0	0.090411	1	7	0.09	5.78	0	0		0	0	1	0	5.15	1	0.142857	-1.93835	3.06223	-2.33092	1.00945	-0.229524	41.8124	-0.682479	26.6229	8	3.32875	1	90.6678	127.21
14	1	1	0	F508	F508	2	1	1	1	0	0	0	0	0	0	0	0	0	0	0	0	0.0136986	1	3	0.12	1.27	0	0		0	0	0	0		0	0	-0.627569	26.5143	-1.43446	7.57201	0.656074	74.4112	0.383111	64.9181	1	2.43	1	82.1945	102.09
15	0	1	0	F508	R347P	1	0	1	1	0	0	0	0	0	0	0	0	0	0	0	0	0.0712329	1	6	0.07	4.09	1	0	4.09	1	0.166667	1	0	0.1	4	0.666667	-0.736499	24.0338	-1.77968	5.33986	0.876533	80.2519	0.591576	71.9755	3	3.40333	1	82.5206	82.52
16	1	1	0	F508	F508	2	1	1	1	0	0	0	0	0	0	0	0	0	0	0	1	0.10137	1	21	0.12	5.93	1	1	1.89	11	0.52381	1	0	0.95	1	0.047619	1.27135	89.4796	-0.648283	28.2953	2.31276	98.1148	2.29197	97.6493	3	3.10333	1	74.8485	74.85
17	0	1	0	F508	2183AA-G	1	0	1	1	0	0	0	0	0	0	0	0	0	0	0	0	0.189041	1	10	0.19	5.04	1	0	0.81	1	0.1	1	0	0.19	5	0.5	0.67315	74.9574	1.03849	85.048	0.110954	54.4174	0.32604	62.7803	1	2.09	1	93.0228	94.62
18	1	1	0	F508	R553X	1	0	1	1	0	0	0	0	0	0	0	0	0	0	0	0	0.112329	1	6	0.11	2.93	1	0	1.96	1	0.166667	1	0	0.95	1	0.166667	0.71498	72.6803	-0.883425	19.9635	1.72218	89.2798	1.74575	88.5431	2	2.655	1	77.7575	82.93
19	0	1	0	F508	R553X	1	0	1	1	0	0	0	0	0	0	1	0	0	0	0	0	2.46849	1	1	2.35	2.35	1	0	2.35	1	1	1	0	2.35	1	1	-1.42608	7.69222	-1.20488	11.4126	-0.653644	25.6671	-0.922733	17.8073	1	2.43	1	59.0135	71.08
20	0	1	0	F508	F508	2	1	1	1	0	0	0	0	0	0	0	0	0	0	0	0	0.0986301	1	10	0.11	4.04	1	0	0.34	1	0.1	1	0	0.65	2	0.2	0.43471	66.7285	0.327188	62.6264	0.228172	58.5769	0.296149	61.1769	2	3.51	1	82.089	94.59
21	0	1	0	F508	F508	2	1	1	1	0	0	0	0	0	0	0	0	0	0	0	0	0.145205	1	9	0.53	5.32	1	0	4.81	1	0.111111	0	0		0	0	-1.97213	2.68543	-1.57891	7.01222	-1.27934	13.2919	-1.49322	8.91763	12	3.3875	1	74.3994	89.7
22	0	1	0	F508	F508	2	1	1	0	0	1	0	0	0	0	0	0	0	0	0	0	0.0219178	1	9	0.04	5.16	1	0	1.04	3	0.333333	0	0		0	0	-1.82998	3.37784	-1.74048	4.23586	-0.62863	27.9399	-0.96728	17.5296	2	2.755	1	95.9113	96.57
23	1	1	0	F508	N1303K	1	0	1	1	0	0	0	0	0	0	0	0	0	0	0	0	0.0657534	1	15	0.08	5.64	1	1	5.33	4	0.266667	1	0	0.93	6	0.4	-1.13215	14.0836	-0.086864	46.5989	-1.54568	7.54915	-1.57733	7.15383	7	3.00143	1	89.1727	104.52
24	0	1	0	F508	621+1G->T	1	0	1	0	0	1	0	0	0	0	0	0	0	0	0	0	0	1	5	1.04	4.97	1	1	2.07	4	0.8	1	0	3.05	3	0.6	-1.48352	8.11809	-0.0379584	48.5021	-2.34239	1.70061	-2.17462	2.37836	9	2.81556	1	86.1655	89.01
25	1	1	0	F508	F508	2	1	1	1	0	0	0	0	0	0	0	0	0	0	0	0	0.0712329	1	22	0.4	5.82	1	0	4.24	1	0.0454545	1	1	2.22	4	0.181818	-1.92046	3.64219	-1.01558	16.0435	-1.48536	10.2887	-1.75279	6.58889	10	2.883	1	71.822	81.18
26	1	1	0	F508	F508	2	1	1	1	0	0	0	0	0	0	0	0	0	0	0	0	0.183562	1	7	0.2	5.04	1	0	4.15	1	0.142857	1	0	0.52	2	0.285714	-0.0417608	48.3349	0.466339	67.5932	-0.525418	30.29	-0.464448	32.361	2	3.37	1	72.3739	113.03
27	1	1	0	F508	F508	2	1	1	1	0	0	0	0	0	0	0	0	0	0	0	0	0.213699	1	15	0.33	5.78	1	0	2.36	2	0.133333	1	0	2.36	10	0.666667	-3.74565	0.0111866	-2.64604	0.470899	-1.98619	3.85761	-2.53362	1.0115	7	3.09571	1	58.1183	63.82
28	1	1	0	F508	F508	2	1	1	0	0	1	0	0	0	0	0	0	0	0	0	0	0	1	21	0.16	5.92	1	1	0.42	6	0.285714	1	0	3.37	1	0.047619	-1.99854	2.9392	-0.642031	26.2734	-2.04629	3.53152	-2.2242	2.43911	12	2.68583	1	78.5675	98.26
29	1	1	0	F508	F508	2	1	1	1	0	0	0	0	0	0	0	0	0	0	0	0	0.0630137	1	31	0.39	5.93	1	0	0.64	8	0.258064	1	0	2.77	11	0.354839	0.471373	67.5213	0.0573745	52.2348	0.722841	74.4629	0.673901	73.1643	11	3.17909	1	58.3786	67.45
30	1	1	0	F508	F508	2	1	1	1	0	0	0	0	0	0	0	0	0	0	0	0	0.0465753	1	18	0.62	5.98	1	1	1.25	4	0.222222	1	0	2.08	5	0.277778	-0.975612	16.7261	-0.476546	34.4821	-1.01485	30.3162	-1.10084	24.469	8	3.195	1	109.62	115.75
31	0	1	0	621+1G->T	W1282X	0	0	1	1	0	0	1	0	0	0	0	0	0	0	0	0	0.0191781	1	13	0.27	5.79	1	0	1.03	7	0.538462	0	0		0	0	0.522344	68.9613	1.01708	82.8175	-0.302701	38.6076	-0.0883635	46.2766	6	2.88167	1	68.3956	75.01
32	1	1	1	F508	F508	2	1	1	1	0	0	1	0	0	0	0	0	0	0	0	0	0.090411	1	10	0.09	5.97	1	0	1.96	2	0.2	1	0	2.98	2	0.2	-0.901805	18.5977	0.0244842	50.9516	-1.25215	12.3228	-1.28099	11.6235	2	3.13	1	74.896	107.21
33	0	1	0	F508	F508	2	1	1	1	0	0	0	0	0	0	0	0	0	0	0	0	0.0876712	1	8	0.1	1.85	0	1	1.06	1	0.125	1	0	0.61	7	0.875	-0.253622	39.9894	0.238798	59.4369	-0.673867	25.0198	-0.575748	28.2393	1	2.61	1	88.8794	90.12
34	1	1	0	F508	F508	2	1	1	1	0	0	0	0	0	0	0	0	0	0	0	0	0.060274	1	33	0.4	5.76	1	0	0.77	7	0.212121	1	0	1.95	7	0.212121	-0.665057	26.3358	0.0677937	52.6331	-0.997641	17.0569	-1.00945	16.8303	11	2.93091	1	97.3979	107.78
35	1	1	1	F508	F508	2	1	1	0	0	1	0	0	0	0	0	0	0	0	0	0	0.134247	1	2	4.76	5.02	1	0	4.76	1	0.5	0	0		0	0	-1.61421	5.32405	-1.95274	2.54253	-0.097956	46.0984	-0.574426	28.284	1	2.9	1	80.3468	105.43
36	1	1	0	F508	UNK	1	0	1	1	0	0	0	0	0	0	0	0	0	0	0	0	0.0767123	1	21	0.08	5.91	1	0	0.17	5	0.238095	1	0	0.08	7	0.333333	-0.525511	30.9183	-0.795603	22.905	0.143533	55.249	-0.0385053	48.6558	7	3.14714	1	92.3781	117.9
37	1	1	0	F508	F508	2	1	1	1	0	0	0	0	0	0	0	0	0	0	0	0	0.0191781	1	6	0.08	4.82	1	0	2.05	2	0.333333	1	0	1.04	1	0.166667	-2.29259	1.12586	0.554224	71.02	-4.20498	0.0251482	-4.13286	0.0145595	2	2.5	1	60.3838	110.2
38	1	1	0	F508	UNK	1	0	1	1	0	0	0	0	0	0	0	0	0	0	0	0	0.060274	1	14	0.08	4.16	1	0	4.16	1	0.0714286	1	0	3.05	2	0.142857	-0.327614	37.5905	-1.41811	8.00816	1.03674	83.3689	0.813412	77.7307	2	2.56	1	73.7295	74.21
39	1	1	1	F508	F508	2	1	1	1	0	0	0	0	0	0	0	0	0	0	0	0	0.0986301	1	27	0.14	5.99	1	1	0.14	4	0.148148	1	0	0.65	4	0.148148	0.0248884	50.9574	0.269654	60.458	-0.193378	42.876	-0.153678	44.2475	11	2.99727	1	89.7917	98.03
40	0	1	0	F508	R1162X	1	0	1	0	1	0	0	1	0	1	0	0	0	0	0	0	0.271233	1	7	1.12	5.32	1	0	3.17	2	0.285714	1	0	2.17	2	0.285714	-0.808356	21.8999	-0.708092	24.7836	-0.398169	36.6578	-0.519259	32.136	10	2.776	1	93.5126	117.5
41	0	1	0	F508	F508	2	1	1	1	0	0	0	0	0	0	0	0	0	0	0	0	0.0630137	1	12	0.34	5.52	1	1	1.53	10	0.833333	1	0	2.78	4	0.333333	0.312264	61.7904	0.257662	60.1235	0.169028	56.3502	0.220606	58.3307	6	2.95333	1	85.9894	87.67
42	0	1	0	F508	F508	2	1	1	1	0	0	0	0	0	0	0	0	0	0	0	0	0.0712329	1	8	0.09	5.04	1	0	1.56	6	0.75	0	0		0	0	-0.12725	44.9371	0.424823	66.4517	-0.858133	19.5409	-0.671826	25.0847	1	3.27	1	59.0024	67.63
43	1	1	0	F508	F508	2	1	1	1	0	0	0	0	0	0	0	0	0	0	0	0	0.0410959	1	15	0.22	5.41	1	0	3.13	1	0.0666667	1	0	1.35	4	0.266667	-1.78582	7.24854	-1.83256	3.84256	-0.335937	42.2519	-0.787794	28.2027	8	3.0275	1	83.1913	104.1
44	0	1	1	F508	406-1G->A	1	0	1	1	0	0	0	0	0	0	0	0	0	0	0	0	0.0794521	1	8	0.11	5.81	0	0		0	0	1	0	4.04	3	0.375	0.239271	59.3618	-0.171151	43.3374	0.538941	69.9859	0.512452	69.2448	9	2.90222	1	106.627	114.56
45	1	1	0	F508	F508	2	1	1	0	1	0	0	0	0	1	0	0	0	0	0	0	0.189041	1	6	0.24	5.09	0	0		0	0	1	0	4.1	2	0.333333	0.565923	71.404	0.298944	61.6153	0.608064	72.4425	0.619807	73.055	9	2.98778	1	107.127	125.42
46	1	1	0	F508	F508	2	1	1	0	0	1	0	0	0	0	0	0	0	0	0	0	0.0246575	1	7	0.54	5.53	0	0		0	0	1	0	5.05	1	0.142857	-1.05582	14.8009	-1.71636	4.35479	0.39326	64.8942	-2.27e-06	50.0717	4	3.41	1	105.577	113.33
47	0	1	0	F508	F508	2	1	1	1	0	0	0	0	0	0	0	0	0	0	0	0	0.0684932	1	18	0.26	5.93	0	0		0	0	1	0	0.99	4	0.222222	-0.707774	24.8892	-0.831472	20.4085	-0.214514	42.2829	-0.347917	37.485	10	3.096	1	91.8635	107.92
48	0	1	0	G542X	UNK	0	0	1	1	0	0	0	0	0	0	0	0	0	0	0	0	0.131507	1	11	0.51	5.58	0	0		0	0	1	0	1.51	4	0.363636	-0.505198	32.1061	-1.03808	15.3936	0.383596	63.2	0.174877	56.1186	8	2.95875	1	107.022	114.39
49	1	1	0	F508	394delTT	1	0	1	0	1	0	0	0	0	1	1	0	0	0	0	0	0.591781	1	6	0.65	4.97	0	0		0	0	0	0		0	0	-2.46993	0.950619	-2.0808	2.44533	-0.943388	20.8428	-1.44819	9.92288	15	2.86533	1	63.3942	77.29
50	0	1	0	F508	F508	2	1	1	1	0	0	0	0	0	0	0	0	0	0	0	0	0.0438356	1	12	0.3	5.59	0	0		0	0	0	0		0	0	-1.02293	15.317	-0.45513	32.4508	-1.08883	13.8114	-1.11814	13.1753	1	2.71	1	95.8672	96.79
51	0	1	0	F508	F508	2	1	1	1	0	0	0	0	0	0	0	0	0	0	0	0	0.0410959	1	11	0.14	5.78	0	0		0	0	1	0	0.14	5	0.454545	-0.602282	27.4337	-1.51393	7.23712	0.725816	75.7895	0.439472	66.5528	7	3.01857	1	117.136	124.86
52	0	1	0	F508	F508	2	1	1	0	0	1	0	0	0	0	0	0	0	0	0	0	0	1	12	0.16	5.54	0	0		0	0	1	0	1.58	1	0.0833333	0.0245554	50.9696	0.542177	70.15	-0.614107	28.4845	-0.452516	33.5124	11	3.10454	1	102.41	116.6
53	1	1	0	F508	UNK	1	0	1	1	0	0	0	0	0	0	0	0	0	0	0	0	0.0849315	1	9	0.08	5.1	0	0		0	0	1	0	0.56	1	0.111111	-0.31189	38.6146	-0.524867	31.3603	0.184127	57.3394	0.0517694	53.2999	3	2.86333	1	97.0109	107.24
54	0	1	0	F508	A455E	1	0	1	1	0	0	0	0	0	0	0	0	0	0	0	0	0.0931507	1	10	0.53	5.23	0	0		0	0	1	0	2.87	7	0.7	-0.684527	27.2782	-1.58936	6.06532	0.713355	73.3135	0.397635	64.3516	11	2.90364	1	92.2158	104.47
55	1	1	1	F508	UNK	1	0	1	0	0	1	0	0	0	0	0	0	0	0	0	0	0.117808	1	20	0.17	5.93	0	0		0	0	1	0	0.46	9	0.45	-0.910464	18.8251	-0.453674	32.7676	-0.819082	23.6548	-0.918546	20.5963	6	3.15833	1	69.3631	81.29
56	1	1	0	F508	G542X	1	0	1	1	0	0	0	0	0	0	0	0	0	0	0	0	0.0520548	1	8	0.11	5.79	0	0		0	0	0	0		0	0	-0.969865	17.3079	-1.03903	16.2765	-0.202936	42.6528	-0.450668	33.5976	6	3.32333	1	78.9554	104.67
57	1	1	0	F508	UNK	1	0	1	1	0	0	0	0	0	0	0	0	0	0	0	0	0.0438356	1	6	0.49	5.03	0	0		0	0	0	0		0	0	-0.918361	17.9395	-0.170981	43.2769	-1.20901	11.3999	-1.22887	10.9673	3	3.64	1	79.349	88.45
58	1	1	0	F508	G551D	1	0	1	1	0	0	0	0	0	0	0	0	0	0	0	0	0.0739726	1	4	0.08	5.03	0	0		0	0	0	0		0	0	-0.0260545	48.9542	0.10718	54.19	-0.105673	46.0078	-0.112343	45.6957	7	3.06286	1	119.758	127.1
59	0	1	0	F508	F508	2	1	1	1	0	0	1	0	0	0	0	0	0	0	0	0	0.0547945	1	10	0.13	5.81	0	0		0	0	1	0	2.87	2	0.2	-1.69207	5.07434	-1.14881	14.6697	-1.28873	10.5918	-1.44233	7.96151	8	3.03	1	100.697	111.31
60	1	1	0	F508	3905insT	1	0	1	1	0	0	0	0	0	0	0	0	0	0	0	0	0.0520548	1	12	0.99	5.96	0	0		0	0	0	0		0	0	-1.95796	2.89384	-1.28321	10.3196	-1.25931	11.1673	-1.5762	6.37513	10	3.027	1	77.4553	88.01
61	0	1	0	F508	621+1G->T	1	0	1	1	0	0	0	0	0	0	0	0	0	0	0	0	0.128767	1	6	0.13	5.79	0	0		0	0	1	0	1.02	1	0.166667	-0.0662738	47.4415	-1.17816	15.387	1.12843	86.0755	0.916854	81.041	7	2.91286	1	82.174	93.29
62	0	1	0	F508	F508	2	1	1	1	0	0	0	0	0	0	0	0	0	0	0	0	0.090411	1	6	0.16	4.54	0	0		0	0	1	0	3.04	2	0.333333	-1.30706	9.56207	-0.832501	21.3398	-0.91809	18.0079	-1.08191	14.0361	2	2.54	1	118.102	119.5
63	1	1	0	F508	F508	2	1	1	1	0	0	0	0	0	0	0	0	0	0	0	0	0.0465753	1	11	0.46	5.98	0	0		0	0	1	0	2.98	3	0.272727	-0.0665097	47.3746	0.339431	63.1075	-0.371479	36.5741	-0.341933	37.3567	8	3.0725	1	105.607	111.46
64	0	1	0	F508	G542X	1	0	1	0	0	1	0	0	0	0	0	0	0	0	0	0	0.0547945	1	16	0.52	5.83	0	0		0	0	1	0	1.16	3	0.1875	-0.542611	29.9277	-0.962596	18.2875	0.202918	57.5927	0.0386294	51.6612	8	3.07125	1	79.7138	102.29
65	0	1	0	F508	UNK	1	0	1	1	0	0	0	1	0	0	0	0	0	0	0	0	0.0876712	1	12	0.09	4.25	0	0		0	0	0	0		0	0	0.866035	80.1658	1.0459	85.004	0.0945537	53.703	0.285386	61.0308	2	3.34	1	87.8286	93.4
66	0	1	0	F508	I507	1	0	1	0	0	1	0	0	0	0	0	0	0	0	0	0	0.0082192	1	15	0.13	5.88	0	0		0	0	1	0	0.38	5	0.333333	0.194058	57.5658	0.466461	67.6519	-0.317661	37.9501	-0.178247	43.0982	4	3	1	90.4992	104.96
67	0	1	0	F508	F508	2	1	1	1	0	0	0	0	0	0	0	0	0	0	0	0	0.0739726	1	14	0.28	5.04	1	0	1.76	2	0.142857	1	0	2.51	7	0.5	-0.550429	29.4577	-1.01848	16.2896	0.268529	60.2351	0.0864665	53.2845	10	2.986	1	93.2335	98.03
68	1	1	0	F508	R553X	1	0	1	1	0	0	0	0	0	1	1	0	0	0	0	0	0.50137	1	5	0.42	5.95	1	0	5.95	1	0.2	1	0	0.42	3	0.6	-1.77859	3.76533	-0.688859	24.5456	-1.98652	2.34881	-2.09291	1.81787	1	3.19	1	99.163	103.97
69	0	1	0	F508	3349insT	1	0	1	0	0	1	0	0	0	0	0	0	0	0	0	0	0.0246575	1	17	0.2	5.83	1	0	1.13	3	0.176471	1	0	5.05	1	0.0588235	1.01337	83.1517	0.597559	71.2965	0.837482	76.6298	0.939927	79.3725	10	3.037	1	92.7074	109.19
70	0	1	0	F508	F508	2	1	1	0	0	1	0	0	0	0	0	0	0	0	0	0	0.194521	1	7	1.31	5.35	1	0	5.1	1	0.142857	0	0		0	0	-2.45179	1.32139	-2.42515	0.962143	-0.810109	26.8649	-1.30961	14.6265	6	2.90167	1	94.416	100.62
71	0	1	0	F508	G551D	1	0	1	1	0	0	0	0	0	0	0	0	0	0	0	0	0.0821918	1	10	0.09	5.97	1	1	4.06	3	0.3	1	0	0.09	7	0.7	-0.947537	19.0168	0.363705	63.0958	-2.01175	8.1934	-1.74872	9.8302	2	3.165	1	91.7676	112.18
72	0	1	1	F508	G542X	1	0	1	0	0	1	0	0	0	0	0	0	0	0	0	0	0.0547945	1	20	0.36	5.56	1	1	3	4	0.2	1	0	0.36	15	0.75	-0.724732	23.8634	-0.574705	28.6899	-0.469419	32.7191	-0.551013	29.8955	11	2.91909	1	83.694	99.9
73	1	1	0	F508	UNK	1	0	1	1	0	0	0	0	0	0	0	0	0	0	0	0	0.109589	1	10	0.13	2.98	1	0	0.73	3	0.3	1	0	0.68	4	0.4	0.46135	67.7726	0.386164	65.0312	0.555276	71.0647	0.465612	67.9253	1	4.08	1	76.124	95.82
74	0	1	0	F508	F508	2	1	1	1	0	0	0	0	0	0	0	0	0	0	0	0	0.0575342	1	17	0.06	5.95	1	1	5.95	1	0.0588235	1	0	0.63	13	0.764706	0.430003	66.2901	-0.0095289	49.6555	0.567405	69.7228	0.594372	70.673	8	3.09125	1	77.5594	91.54
75	1	1	0	F508	1154InsTC	1	0	1	1	0	0	0	0	0	0	0	0	0	0	0	0	0.106849	1	15	0.23	5.75	1	0	5.63	2	0.133333	1	0	0.66	7	0.466667	-0.927454	18.3843	-0.115069	45.5227	-1.1642	16.2591	-1.22489	14.4782	8	2.9975	1	84.6147	98.03
76	1	1	0	F508	F508	2	1	1	1	0	0	1	0	0	0	0	0	0	0	0	0	0.0191781	1	6	0.1	2.99	1	0	2.11	1	0.166667	0	0		0	0	-0.505617	30.6563	0.129177	55.1391	-0.809271	20.918	-0.804701	21.0496	1	4.1	1	91.1737	101.39
77	0	1	1	2184insA	H199Y	0	0	1	1	0	0	0	0	0	0	0	0	0	0	0	0	0.284932	1	12	0.28	5.35	1	0	2.11	1	0.0833333	1	0	0.28	9	0.75	0.0549436	52.1887	-0.399357	36.3635	0.518742	69.3422	0.461624	67.4332	8	2.69375	1	86.1024	101.58
78	0	1	0	F508	F508	2	1	1	0	1	0	0	0	0	0	0	0	0	0	0	0	0.30411	1	7	0.3	5.96	1	0	1.25	1	0.142857	1	0	3.05	3	0.428571	-2.60747	0.456075	-0.953859	17.0078	-3.17535	0.0748289	-3.07981	0.103566	1	3.03	1	98.0556	107.63
79	1	1	0	F508	F508	2	1	1	1	0	0	0	0	0	0	0	0	0	0	0	0	0.0520548	1	7	0.4	5.96	1	0	5.96	1	0.142857	0	0		0	0	-0.658725	25.9327	-0.966023	17.3304	0.14765	55.3937	-0.0761014	46.9616	8	3.12125	1	86.6892	90.81
80	0	1	0	F508	F508	2	1	1	1	0	0	0	0	0	0	0	0	0	0	0	0	0.263014	1	7	0.22	5.29	1	0	2.04	2	0.285714	1	0	2.04	2	0.285714	1.02937	84.8347	2.55785	99.4734	-0.82271	20.5337	-0.313319	37.7019	1	2.01	1	97.9789	97.98
81	1	1	0	F508	F508	2	1	1	1	0	0	0	0	0	0	0	0	0	0	0	0	0.109589	1	12	0.11	5.14	1	0	1.16	1	0.0833333	1	0	0.64	8	0.666667	-1.17682	12.4311	-1.09534	15.151	-0.355074	36.6944	-0.62816	27.3785	4	3.2225	1	89.3312	96.25
82	0	1	0	F508	F508	2	1	1	1	0	0	0	0	0	0	0	0	0	0	0	0	0.0876712	1	23	0.22	5.82	1	1	0.37	3	0.130435	1	0	1.95	16	0.695652	-1.77302	4.23377	-1.32073	10.2312	-1.14699	14.2377	-1.3667	9.83164	27	2.90333	1	83.0607	116.07
83	0	1	0	F508	N1303K	1	0	1	1	0	0	0	0	0	0	0	0	0	0	0	0	0.0630137	1	28	0.11	5.75	1	1	0.2	2	0.0714286	1	0	0.11	19	0.678571	0.0410567	51.5969	-0.0144872	49.4242	0.0537996	52.0667	0.074493	52.8606	9	3.01778	1	79.4388	94.86
84	1	1	0	F508	F508	2	1	1	1	0	0	0	0	0	0	0	0	0	0	0	0	0.0630137	1	9	0.09	5	1	0	2.11	1	0.111111	0	0		0	0	0.543195	68.5473	1.19822	82.3896	-0.250029	40.1367	-0.0902551	46.4061	2	2.67	1	98.5755	104.12
85	1	1	1	F508	712-1G->T	1	0	1	0	0	1	0	0	0	0	0	0	0	0	0	0	0.0465753	1	7	1.09	5.04	1	1	2.09	1	0.142857	1	0	1.09	6	0.857143	-0.526991	30.2669	-0.759873	22.8374	0.143433	55.5361	-0.0460414	48.2145	8	3.09625	1	90.367	104.45
86	0	1	0	F508	G551D	1	0	1	1	0	0	0	0	0	0	0	0	0	0	0	0	0.194521	1	32	0.58	5.64	1	1	0.58	8	0.25	1	1	1.61	13	0.40625	0.919872	81.098	0.707528	75.5997	0.610554	71.2094	0.750795	75.3059	18	2.94167	1	95.6395	127.52
87	1	1	0	F508	F508	2	1	1	1	0	0	0	0	0	0	0	0	0	0	0	0	0.060274	1	16	0.27	5.99	0	0		0	0	1	0	4.35	5	0.3125	-0.754126	23.7192	-0.784675	21.9045	-0.118234	45.6051	-0.32126	38.1386	6	3.12833	1	101.028	105.75
88	1	1	0	F508	G551D	1	0	1	1	0	0	0	0	0	0	0	0	0	0	0	0	0.0684932	1	9	0.13	5.98	0	0		0	0	1	0	0.13	5	0.555556	-0.789537	21.8978	-0.620262	28.2559	-0.387928	37.1669	-0.551651	31.6509	5	3.092	1	91.0226	102.68
89	0	1	0	F508	F508	2	1	1	0	0	1	0	0	0	0	0	0	0	0	0	0	0.0383562	1	4	1.07	5.08	0	0		0	0	0	0		0	0	-0.784889	22.1369	-0.4849	31.8221	-0.7776	23.0205	-0.788998	22.4791	9	3.29778	1	100.26	111.6
90	1	1	0	F508	UNK	1	0	1	1	0	0	0	0	0	0	0	0	0	0	0	0	0.060274	1	18	0.06	5.74	0	0		0	0	1	0	0.06	15	0.833333	-2.06462	2.85238	-1.5515	6.67213	-1.01007	18.485	-1.39461	10.4247	9	2.95778	1	77.923	94.68
91	0	1	0	F508	R553X	1	0	1	0	0	1	0	0	0	0	0	0	0	0	0	0	0.0191781	1	5	1.82	5.1	0	0		0	0	1	0	2.24	2	0.4	-1.88546	3.38239	-2.03613	2.21976	-0.596193	28.4661	-0.961332	17.7948	7	3.38571	1	116.343	141.61
92	1	1	0	F508	F508	2	1	1	1	0	0	0	0	0	0	0	0	0	0	0	0	0.0849315	1	8	0.18	5.43	0	0		0	0	1	0	0.18	2	0.25	-1.74985	5.01857	-1.8023	4.4569	-0.332383	39.7015	-0.773275	25.5961	12	3.00917	1	86.5978	94.51
93	0	1	0	F508	G85E	1	0	1	1	0	0	0	0	0	0	0	1	0	0	0	0	0.0575342	1	8	0.28	5.41	0	0		0	0	1	0	3.27	1	0.125	0.861488	79.4372	0.635592	72.9689	0.578505	71.462	0.658356	74.1017	2	3.105	1	111.489	111.49
94	1	1	0	F508	F508	2	1	1	1	0	0	0	0	0	0	0	0	0	0	0	0	0.0630137	1	7	1.16	5.59	0	0		0	0	1	0	3.92	1	0.142857	0.471929	67.6891	-0.182636	42.9675	0.885378	79.9064	0.864836	79.2733	9	2.85889	1	94.0926	106.45
95	0	1	1	F508	F508	2	1	1	1	0	0	0	0	0	0	0	0	0	0	0	0	0.0739726	1	11	0.58	5.95	0	0		0	0	1	0	0.58	7	0.636364	0.0436455	51.4942	0.55825	70.4734	-0.534081	31.4539	-0.392059	35.7741	5	2.818	1	90.937	98.07
96	1	1	0	F508	F508	2	1	1	1	0	0	0	0	0	0	0	0	0	0	0	0	0.10137	1	8	0.12	4.96	0	0		0	0	0	0		0	0	-0.780788	21.9042	0.548377	70.8126	-1.8997	2.94178	-1.74598	4.19592	2	3.315	1	85.0059	106.99
97	1	1	0	F508	W1282X	1	0	1	1	0	0	0	1	0	1	0	0	0	0	0	0	0.0630137	1	1	5.02	5.02	0	0		0	0	1	0	5.02	1	1	-1.26431	10.4659	-0.859869	19.7128	-0.881152	18.9128	-1.07992	14.0096	2	3.365	1	110.732	116.09
98	0	1	1	F508	2789+5G->A	1	0	1	1	0	0	0	0	0	0	0	0	0	0	0	0	0.0630137	1	9	0.22	5.13	0	0		0	0	1	0	0.22	7	0.777778	-1.16697	16.3223	-1.15543	12.887	-0.490737	36.1482	-0.697792	30.868	10	2.955	1	103.754	127.26
99	1	1	0	F508	F508	2	1	1	1	0	0	0	0	0	0	0	0	0	0	0	0	0.0958904	1	9	0.23	5.17	0	0		0	0	1	0	2.04	1	0.111111	-1.56911	6.68865	-0.898807	19.7496	-1.22874	15.6738	-1.45337	10.7632	6	3.06	1	109.768	119.23
100	1	1	0	F508	F508	2	1	1	1	0	0	0	0	0	0	0	0	0	0	0	0	0.0794521	1	15	0.26	5.99	0	0		0	0	0	0		0	0	0.964856	82.5822	0.898902	81.2828	0.664318	72.5539	0.708614	74.6217	8	3.13625	1	114.404	127.37
101	0	1	0	F508	R1162X	1	0	1	0	0	1	0	0	0	0	0	0	0	0	0	0	0	1	8	0.13	5.58	0	0		0	0	1	0	5.58	1	0.125	-0.993256	17.5082	1.16242	87.04	-3.17553	0.264251	-2.66564	0.785942	6	2.85	1	93.1713	102.1
102	0	1	0	F508	F508	2	1	1	1	0	0	0	0	0	0	0	0	0	0	0	0	0.0712329	1	9	0.07	5.37	0	0		0	0	1	0	1.99	1	0.111111	-1.8248	3.50031	-1.10858	13.7813	-1.63414	5.59714	-1.73124	4.57398	8	3.1625	1	95.5302	107.76
103	1	1	1	3500-2A->G	UNK	0	0	1	1	0	0	0	0	0	0	0	0	0	0	0	0	0.060274	1	11	0.34	5.87	0	0		0	0	1	0	5.02	3	0.272727	-0.299392	38.3714	0.261663	60.0964	-0.690642	25.4403	-0.652286	26.4519	13	3.16385	1	112.728	119.82
104	0	1	0	F508	R851X	1	0	1	1	0	0	0	0	0	0	0	0	0	0	0	0	0.0712329	1	8	0.1	5.98	0	0		0	0	1	0	0.1	6	0.75	-1.74472	4.90149	-1.32254	9.43552	-1.21962	14.2019	-1.40389	10.6337	8	3.14875	1	91.4816	99.31
105	0	1	0	G542X	UNK	0	0	1	0	0	1	0	0	0	0	0	0	0	0	0	0	0	1	10	0.02	5.44	0	0		0	0	1	0	1.97	4	0.4	-0.689695	24.9235	-0.373067	35.7536	-0.699181	25.6798	-0.713217	25.0154	9	3.02	1	91.7938	104.58
106	1	0	0	F508	F508	2	1	1	1	0	0	0	0	0	0	0	0	0	0	0	0	0.115069	1	7	0.13	3.76	0	0		0	0	1	0	0.13	3	0.428571	0.209191	58.285	-3.31172	0.0463615	2.94607	99.8391	2.87956	99.8009	1	2.99	1	87.9545	87.95
107	0	1	0	F508	F508	2	1	1	1	0	0	0	0	0	0	0	0	0	0	0	0	0.060274	1	13	0.06	5.95	0	0		0	0	1	0	1.72	4	0.307692	-0.752236	22.8083	-1.028	15.6039	-0.0384623	48.1496	-0.214174	41.726	8	3.0025	1	79.7472	102.97
108	0	1	0	F508	2143delT	1	0	1	1	0	0	0	0	0	0	0	1	0	0	0	0	0.0547945	1	32	0.04	5.96	0	0		0	0	1	0	1.77	8	0.25	0.264908	60.3732	0.482177	68.0273	-0.185692	43.2057	-0.0516815	48.0702	13	3.00538	1	89.8119	98.31
109	0	1	0	F508	F508	2	1	1	0	0	1	0	0	0	0	0	0	0	0	0	0	0	1	7	0.45	5.02	1	0	1.09	1	0.142857	1	0	0.45	3	0.428571	-1.47502	7.91324	-0.560996	28.9361	-1.67882	6.06938	-1.67407	6.17191	7	3.02429	1	91.9095	99.69
110	0	1	1	F508	1288insTA	1	0	1	1	0	0	0	0	0	0	0	0	0	0	0	0	0.150685	1	20	0.2	5.97	1	0	5.1	3	0.15	1	1	0.2	19	0.95	-0.0541423	47.8905	-0.945289	17.367	0.845092	78.7614	0.671161	73.7784	7	3.21571	1	91.448	100.77
111	1	1	0	F508	F508	2	1	1	1	0	0	0	0	0	0	0	0	0	0	0	0	0.106849	1	9	0.11	4.9	1	1	1.6	1	0.111111	1	0	0.11	4	0.444444	-1.76066	4.48708	-1.56593	5.90512	-0.608483	30.9589	-0.936336	22.0936	2	2.9	1	80.0387	91.04
112	0	1	0	F508	G178R	1	0	1	1	0	0	0	0	0	0	0	0	0	0	0	0	0.0986301	1	11	0.31	5.41	0	1	3.32	1	0.0909091	1	0	3.32	2	0.181818	-0.341082	36.8095	-0.224166	41.2679	-0.391958	35.1083	-0.377493	35.5727	5	3.316	1	92.5422	102.65
113	0	1	0	F508	F508	2	1	1	1	0	0	0	0	0	0	0	0	0	0	0	0	0.090411	1	11	0.09	5.82	1	0	5.23	1	0.0909091	1	0	0.22	5	0.454545	1.03537	82.8642	0.502506	68.8135	1.04533	82.683	1.07786	84.1689	6	2.87167	1	69.1147	74.61
114	0	1	0	F508	F508	2	1	1	1	0	0	0	0	0	0	0	0	0	0	0	0	0.106849	1	7	0.21	5.17	1	1	0.52	2	0.285714	1	0	1.91	4	0.571429	-0.403792	34.4436	-1.33362	9.52219	0.806804	78.4506	0.565074	70.8472	5	2.968	1	103.215	109.65
115	0	1	0	F508	F508	2	1	1	1	0	0	1	0	0	0	0	0	0	0	0	0	0.0520548	1	9	0.18	5.94	1	0	4.59	1	0.111111	1	0	0.18	3	0.333333	-1.78982	4.3	-1.14152	13.0229	-1.45607	8.72439	-1.5961	6.70619	10	3.05	1	89.2766	103.47
116	1	1	0	F508	360-365insT	1	0	1	1	0	0	0	0	0	0	0	0	0	0	0	0	0.128767	1	9	0.74	5.84	1	0	2.05	1	0.111111	1	0	2.82	2	0.222222	-1.75835	4.62259	-0.925899	18.7402	-1.42413	10.7209	-1.65869	7.14124	9	3.04667	1	101.144	110.55
117	0	1	0	F508	F508	2	1	1	1	0	0	0	0	0	0	0	0	0	0	0	0	0.0328767	1	17	0.03	5.22	1	0	3.42	1	0.0588235	1	0	0.03	4	0.235294	0.254404	59.6853	0.499709	68.5861	-0.202968	42.5363	-0.0747235	47.263	13	3.05308	1	98.3	112.47
118	1	1	0	F508	2143delT	1	0	1	0	0	1	1	0	0	0	0	1	0	0	0	0	0	1	14	0.01	5.76	1	1	1.25	5	0.357143	1	0	4.52	1	0.0714286	0.317626	62.0364	0.0563092	51.9276	0.658591	72.4571	0.682385	73.6206	6	2.835	1	94.5448	102.69
119	1	1	1	G542X	W1089X	0	0	1	1	0	0	0	0	0	0	0	0	0	0	0	0	0.189041	1	17	0.19	5.96	1	0	2.66	2	0.117647	1	0	0.19	15	0.882353	-1.58847	9.08929	-0.751779	23.6481	-1.38043	12.5641	-1.57529	9.78183	11	2.99091	1	100.84	106.09
120	1	1	0	F508	Q1382X	1	0	1	1	0	0	1	0	1	0	0	0	0	0	0	0	0.0410959	1	10	0.12	5.31	1	0	5.31	1	0.1	1	0	0.12	1	0.1	0.0851303	53.351	-0.347492	36.706	0.566554	69.9445	0.467064	66.8357	9	3.15556	1	79.2682	104.48
121	0	1	0	621+1G->T	W1282X	0	0	1	1	0	0	0	0	0	0	0	0	0	0	0	0	0.0438356	1	10	0.08	5.68	1	0	2.12	1	0.1	0	0		0	0	-0.0377846	48.491	0.410896	65.7216	-0.555777	29.6994	-0.420371	34.1716	7	2.97429	1	97.973	103.6
122	1	1	0	F508	F508	2	1	1	1	0	0	1	0	0	0	0	0	0	0	0	0	0.0054795	1	9	0.04	5.93	1	0	2.86	1	0.111111	1	0	0.08	4	0.444444	0.0145256	50.5775	0.0916053	53.5368	-0.0302301	48.8872	-0.0134135	49.5022	2	2.76	1	86.8816	100.05
123	0	1	0	F508	N1303K	1	0	1	1	0	0	0	0	0	0	0	1	0	0	0	0	0	1	14	0.29	5.99	1	1	5.26	3	0.214286	1	0	1.08	5	0.357143	-1.29838	10.1782	-0.682571	25.3593	-1.27525	11.7363	-1.31507	10.7674	8	3.11875	1	104.86	117.71
124	0	1	0	F508	2143delT	1	0	1	0	0	1	0	0	0	0	0	0	0	0	0	0	0	1	17	0.15	5.57	1	0	0.31	5	0.294118	1	0	1.13	3	0.176471	0.484734	67.9164	-0.0537358	47.8623	0.74859	74.9116	0.736581	74.9159	6	3.00667	1	96.9212	107.69
125	0	1	0	F508	F508	2	1	1	1	0	0	0	0	0	0	0	0	0	0	0	0	0.161644	1	13	0.56	5.62	1	0	4.06	1	0.0769231	0	0		0	0	-0.35749	36.0363	-1.61932	5.26896	1.07053	85.7809	0.754529	77.4734	1	3.31	1	111.081	111.08
126	0	1	1	F508	R1158X	1	0	1	1	0	0	1	0	0	0	0	0	0	0	0	0	0.435616	1	22	0.44	5.9	1	1	1.78	12	0.545455	1	0	1.78	7	0.318182	-0.140794	45.2915	-0.537249	30.1371	0.336061	62.1354	0.233425	58.8449	11	2.97636	1	90.4378	97.7
127	0	1	0	F508	G542X	1	0	1	1	0	0	0	0	0	0	0	0	0	0	0	0	0.0821918	1	6	0.26	2.97	1	0	0.26	2	0.333333	1	0	0.5	3	0.5	-0.394665	34.6545	-0.273394	39.2275	-0.069853	47.2155	-0.145025	44.2345	1	2.16	1	77.5162	85.97
128	0	1	0	F508	F508	2	1	1	1	0	0	1	0	0	0	0	0	0	0	0	0	0.0630137	1	6	0.51	5.97	1	0	2.06	1	0.166667	1	0	4	1	0.166667	0.118997	53.7507	0.416254	57.0408	-0.174503	43.2459	-0.0571022	47.7233	2	3.045	1	102.227	115.07
129	1	1	0	F508	UNK	1	0	1	1	0	0	0	0	0	0	0	0	0	0	0	0	0.0712329	1	21	0.15	5.54	1	0	3.98	4	0.190476	1	0	1.66	12	0.571429	-1.29962	11.0482	-0.860508	19.9175	-0.851297	21.1598	-1.07514	15.7695	9	3.07333	1	111.575	120.36
130	0	1	0	F508	F508	2	1	1	0	1	0	0	0	0	0	0	0	0	0	0	0	1.51507	1	16	1.53	5.98	0	0		0	0	1	0	1.53	6	0.375	0.407272	65.3596	1.31123	89.1371	-0.929655	20.8086	-0.612206	28.9428	7	3.08714	1	117.039	127.32
131	0	1	0	F508	F508	2	1	1	1	0	0	0	0	0	0	0	0	0	0	0	0	0.0767123	1	17	0.32	5.65	0	0		0	0	1	0	2.61	3	0.176471	0.572425	71.1895	-0.040182	48.4132	0.84996	79.3934	0.836392	79.1552	9	3.01556	1	95.6149	107.98
132	0	1	0	F508	F508	2	1	1	1	0	0	0	0	0	0	0	0	0	0	0	0	0.106849	1	15	0.14	5.69	0	0		0	0	1	0	0.74	2	0.133333	-1.26028	11.8209	-0.841443	21.9102	-1.06401	16.7869	-1.14616	14.2612	11	3.11273	1	104.435	124.31
133	0	1	1	663delT	663delT	0	0	1	1	0	0	0	0	0	0	0	0	0	0	0	0	0.0876712	1	16	0.2	5.87	0	0		0	0	1	0	0.2	1	0.0625	0.0286703	50.9829	-0.791471	21.712	0.816051	77.8109	0.674225	73.5449	7	3.10286	1	80.5092	90.62
134	1	1	0	621+1G->T	M150K	0	0	1	1	0	0	0	0	0	0	0	0	0	0	0	0	0.0630137	1	15	0.52	5.78	0	0		0	0	1	0	0.52	8	0.533333	0.123761	54.8775	0.0231693	50.839	0.227493	58.6735	0.197993	57.6308	8	3.02625	1	121.084	126.04
135	1	1	0	F508	F508	2	1	1	0	0	1	0	0	0	0	0	0	0	0	0	0	0	1	9	0.46	4.3	0	0		0	0	1	0	1.1	2	0.222222	-1.0646	17.3128	-0.280212	39.4391	-1.1412	16.7104	-1.24136	14.7349	10	2.959	1	90.2639	107.16
136	1	1	0	F508	3659delC	1	0	1	1	0	0	0	0	0	0	0	0	0	0	0	0	0.117808	1	3	0.13	0.98	0	0		0	0	1	0	0.98	1	0.333333	-0.622049	26.7141	-0.267177	39.6098	-0.490796	31.5386	-0.569133	28.7328	2	2.94	1	112.438	118.99
137	1	1	0	F508	R560T	1	0	1	1	0	0	0	0	0	0	0	0	0	0	0	0	0.0547945	1	8	0.12	4.95	0	0		0	0	0	0		0	0	-0.430949	33.6482	0.548934	70.5999	-1.23207	12.2957	-1.12878	14.2716	8	3.0775	1	114.241	129.26
138	0	1	0	F508	F508	2	1	1	1	0	0	0	0	0	0	0	0	0	0	0	0	0.0739726	1	26	0.1	5.65	0	0		0	0	1	0	0.1	12	0.461539	-0.550298	29.7114	-0.0084574	49.6757	-0.785448	23.1922	-0.746864	24.1905	10	2.761	1	97.8123	107.18
139	1	1	0	F508	F508	2	1	1	1	0	0	0	0	0	0	0	0	0	0	0	0	0.0575342	1	9	0.09	5.92	0	0		0	0	0	0		0	0	-2.1513	1.70104	-1.72686	4.75974	-0.951996	17.8895	-1.36413	9.05406	2	2.755	1	120.402	132.26
140	0	1	0	F508	F508	2	1	1	1	0	0	0	0	0	0	0	0	0	0	0	0	0.0547945	1	8	0.55	5.9	0	0		0	0	1	0	4.81	3	0.375	-0.132971	44.8415	0.0301952	51.1815	-0.254093	40.5899	-0.223095	41.6713	8	2.98625	1	100.737	115.02
141	0	1	0	F508	F508	2	1	1	1	0	0	0	0	0	0	0	0	0	0	0	0	0.0493151	1	6	0.08	5.05	0	0		0	0	1	0	1	1	0.166667	0.290283	60.9398	0.121956	54.8369	0.335699	62.4443	0.341812	62.6594	4	2.99	1	112.072	125.09
142	0	1	0	F508	F508	2	1	1	0	0	1	0	0	0	0	0	0	0	0	0	0	0	1	2	0.58	5.43	0	0		0	0	1	0	0.58	1	0.5	-0.985598	17.6364	-1.12156	13.2304	-0.217081	42.2978	-0.444793	34.5647	2	2.81	1	87.346	104.06
143	0	1	0	F508	F508	2	1	1	1	0	0	0	0	0	1	0	0	0	0	0	0	0.517808	1	10	0.53	5.79	0	0		0	0	1	0	0.53	4	0.4	-0.470427	32.0723	-0.561419	29.0518	-0.198748	42.2294	-0.256441	39.953	4	3.54	1	101.996	105
144	0	1	1	F508	1898+1G->A	1	0	1	1	0	0	0	0	0	0	0	0	0	0	0	0	0.10137	1	5	0.89	5.35	0	0		0	0	0	0		0	0	-1.05278	15.8528	-1.7915	4.37873	0.461585	67.6032	0.0950782	53.7242	4	2.8575	1	99.0062	103.8
145	1	1	0	F508	G542X	1	0	1	1	0	0	0	0	0	0	0	0	0	0	0	0	0.172603	1	6	0.2	4	0	0		0	0	1	0	0.2	3	0.5	-1.72674	4.80864	-1.70151	4.53817	-0.504447	31.3921	-0.91349	19.2988	2	3.5	1	94.7515	127.13
146	1	1	0	F508	F508	2	1	1	1	0	0	0	0	0	0	0	0	0	0	0	0	0.0767123	1	5	0.1	5.02	0	0		0	0	1	0	2.99	2	0.4	-0.229854	40.9982	-1.1323	13.5133	0.830298	77.885	0.626664	71.6809	8	3.01625	1	114.247	127.33
147	1	1	0	F508	F508	2	1	1	1	0	0	0	0	0	0	0	0	0	0	0	0	0.112329	1	10	0.13	5.92	0	0		0	0	1	0	1.8	3	0.3	-1.68419	4.60728	-2.56776	0.511786	0.701675	75.8559	0.222824	58.8164	1	2.22	1	107.544	110.44
148	1	1	0	F508	F508	2	1	1	1	0	0	0	0	0	0	0	0	0	0	0	0	0.0493151	1	21	0.1	5.76	0	0		0	0	1	1	0.2	4	0.190476	-0.404785	34.4856	0.420093	65.8495	-0.990645	17.2717	-0.928315	18.6851	10	2.922	1	90.3974	98.01
149	1	1	0	F508	F508	2	1	1	1	0	0	0	0	0	0	0	0	0	0	0	0	0.112329	1	21	0.32	5.59	0	0		0	0	1	0	0.81	6	0.285714	0.235857	59.2354	0.178359	56.8458	0.249453	59.6329	0.234831	59.0876	8	3.11	1	112.804	123.15
150	1	1	0	F508	1213delT	1	0	1	1	0	0	1	0	0	0	0	0	0	0	0	0	0.0575342	1	10	0.06	5.76	0	0		0	0	1	0	0.06	6	0.6	-1.12178	14.7333	-1.05418	14.7546	-0.301782	38.9785	-0.564255	29.9938	7	2.95429	1	76.752	94.68
151	1	1	0	F508	F508	2	1	1	1	0	0	0	0	0	0	0	0	0	0	0	0	0.0931507	1	6	0.1	5.98	0	0		0	0	1	0	0.1	3	0.5	-0.099342	46.0433	-1.05232	14.6325	0.992796	83.9595	0.774801	78.0771	1	3.49	1	118.07	135.05
152	1	1	0	F508	F508	2	1	1	1	0	0	0	0	0	0	0	0	0	0	0	0	0.106849	1	8	0.13	5.04	1	0	2.03	1	0.125	1	0	3.02	1	0.125	-1.67793	4.76232	-0.521215	31.8487	-1.98544	8.19356	-2.0552	5.38732	2	2.81	1	85.9622	93.13
153	1	1	0	F508	F508	2	1	1	1	0	0	1	0	0	0	0	0	0	0	0	0	0.0876712	1	18	0.22	5.78	1	0	1.05	1	0.0555556	1	0	4.43	1	0.0555556	-0.414747	34.2889	-0.332602	37.1724	-0.158922	43.9601	-0.260552	40.1503	11	3.11182	1	113.56	126.23
154	1	1	0	F508	F508	2	1	1	1	0	0	0	0	0	0	0	0	0	0	0	0	0.112329	1	7	0.13	4.36	1	0	4.09	1	0.142857	1	0	2.38	3	0.428571	-1.34659	9.83021	-1.36401	9.70893	-0.300083	40.224	-0.638488	29.1159	8	3.0275	1	113.995	119.83
155	0	1	0	F508	G542X	1	0	1	1	0	0	0	0	0	0	0	0	0	0	0	0	0.0821918	1	21	0.08	5.75	1	0	5	4	0.190476	1	0	0.79	13	0.619048	-0.361257	36.1412	-0.23472	40.9304	-0.334297	37.4402	-0.33506	37.3225	7	3.05143	1	98.6581	104.93
156	1	1	0	F508	F508	2	1	1	1	0	0	0	0	0	0	0	0	0	0	0	0	0.0849315	1	20	0.29	5.8	1	0	0.29	4	0.2	1	0	1.02	4	0.2	-0.426144	33.5753	-0.651255	25.801	0.133382	55.2377	-0.0282118	48.91	8	3.1375	1	111.084	117.49
157	0	1	0	F508	Q493X	1	0	1	1	0	0	0	0	0	0	0	0	0	0	0	0	0.0657534	1	10	0.09	5.91	1	0	5.26	2	0.2	1	0	4.01	1	0.1	-0.693079	26.0156	0.0586559	52.2572	-1.12947	18.5265	-1.04462	19.726	9	2.85778	1	116.478	133.16
158	0	1	0	F508	F508	2	1	1	1	0	0	0	0	0	0	0	0	0	0	0	0	0.060274	1	23	0.36	5.98	1	0	0.97	2	0.0869565	1	1	3.35	2	0.0869565	-1.6858	6.45681	-1.74612	6.40623	-0.53536	30.841	-0.868263	20.5067	10	3.048	1	96.1212	113.87
159	0	1	0	F508	F508	2	1	1	1	0	0	0	0	0	0	0	0	0	0	0	0	0.0849315	1	19	0.08	5.84	1	0	0.76	2	0.105263	1	0	0.08	3	0.157895	-0.57125	28.9782	-0.679395	25.116	-0.153829	44.483	-0.259862	40.566	9	3.13222	1	83.6716	92.62
160	1	1	0	F508	G542X	1	0	1	0	0	1	0	0	0	0	0	0	0	0	0	0	0	1	19	0.07	5.5	1	1	1.1	7	0.368421	1	0	1.1	3	0.157895	1.39081	90.4148	0.564056	70.4925	1.51332	91.6304	1.5289	91.9011	13	3.06769	1	124.499	137.11
161	0	1	0	G551D	I507	0	0	1	1	0	0	1	0	0	0	0	0	0	0	0	0	0.284932	1	22	0.02	5.99	1	0	1.5	3	0.136364	1	0	3.32	4	0.181818	-1.19168	12.2928	-0.724605	23.8199	-1.05341	16.8021	-1.11585	14.7448	8	3.0875	1	103.105	110.98
162	1	1	0	F508	W1282X	1	0	1	0	0	1	0	0	0	0	0	0	0	0	0	0	0	1	29	0.15	5.95	1	0	1.66	4	0.137931	1	1	5	18	0.62069	-1.18494	13.2128	-1.27638	10.5353	-0.198692	43.0305	-0.509919	32.2323	11	2.84364	1	110.125	120.39
163	1	1	1	F508	G542X	1	0	1	1	0	0	0	0	0	0	0	0	0	0	0	0	0.0547945	1	14	0.61	5.69	1	0	1.17	4	0.285714	1	0	0.61	10	0.714286	0.451467	67.2529	0.0340699	51.3593	0.679537	73.6789	0.656212	73.0217	7	3.01571	1	93.9686	102.88
164	1	1	0	F508	F508	2	1	1	1	0	0	1	0	0	0	0	0	0	0	0	0	0.112329	1	16	0.35	5.83	1	0	5.83	1	0.0625	1	0	3.27	7	0.4375	-0.218598	41.4622	-0.346804	36.6171	0.118364	54.5342	0.0062271	50.2533	8	3.34	1	117.417	126.32
165	1	1	0	F508	F508	2	1	1	1	0	0	0	0	0	0	0	0	0	0	0	0	0.0767123	1	21	0.1	5.91	1	0	0.48	6	0.285714	1	0	0.48	9	0.428571	-0.904299	19.0767	-0.679334	25.024	-0.510111	31.6798	-0.690954	25.8224	7	2.98857	1	116.46	132.48
166	1	1	0	F508	394delTT	1	0	1	1	0	0	0	0	0	0	0	0	0	0	0	0	0.0739726	1	22	0.16	5.88	1	1	1.08	4	0.181818	1	0	0.16	14	0.636364	0.706085	75.8551	1.62628	94.6598	-0.536903	29.9712	-0.278192	39.2349	11	2.95454	1	102.931	111.64
167	0	1	1	F508	G542X	1	0	1	1	0	0	0	0	0	0	0	0	0	0	0	0	0.0739726	1	19	0.11	5.83	1	0	0.99	4	0.210526	1	0	0.38	12	0.631579	-0.372659	35.8822	-0.988148	16.4626	0.462742	66.8348	0.296565	61.1725	7	3.02857	1	121.037	125.65
168	1	1	0	G551D	I507	0	0	1	1	0	0	0	0	0	0	0	0	0	0	0	0	0.0410959	1	17	0.24	5.71	1	0	4.01	1	0.0588235	1	0	0.24	12	0.705882	-1.51298	6.98443	-1.56514	6.43157	-0.287951	39.4687	-0.67202	26.1945	7	2.99571	1	107.703	112.73
169	0	1	0	F508	R553X	1	0	1	1	0	0	0	0	0	0	0	0	0	0	0	0	0.0821918	1	20	0.2	5.85	1	0	3.98	1	0.05	1	0	0.2	12	0.6	-0.442914	33.0256	-1.70735	4.49056	1.13334	86.8217	0.82373	79.194	8	2.92875	1	125.665	128.79
170	0	1	0	F508	F508	2	1	1	1	0	0	0	0	0	0	0	0	0	0	0	0	0.0493151	1	12	0.05	5.24	1	1	0.27	4	0.333333	1	0	2.02	3	0.25	0.649185	73.9382	-0.520211	30.252	1.43443	92.0048	1.29886	89.9016	5	3.596	1	108.262	126.26
171	0	1	0	F508	F508	2	1	1	1	0	0	0	0	0	1	0	0	0	0	0	0	0.134247	1	11	0.13	5.98	1	0	0.82	2	0.181818	1	0	0.24	3	0.272727	-0.780149	24.163	-1.01666	15.5199	-0.124962	46.1129	-0.306072	40.437	2	3.07	1	116.748	118.67
172	1	1	0	F508	F508	2	1	1	1	0	0	1	0	0	0	0	1	0	0	0	0	0.0164384	1	18	0.02	5.88	1	0	5.88	1	0.0555556	1	0	4.9	3	0.166667	-1.34757	11.4533	-1.14406	12.9894	-0.555151	32.4834	-0.848834	23.9233	19	3.04368	1	88.9908	111.43
173	1	1	0	F508	F508	2	1	1	1	0	0	0	1	0	1	0	0	0	0	0	0	0.0684932	1	1	0.41	0.41	0	0		0	0	0	0		0	0									0		0
174	1	1	0	F508	R117H	1	0	0	1	0	0	1	0	0	0	0	0	0	0	0	0	0.0821918	1	21	0.1	5.99	0	0		0	0	1	0	2.28	5	0.238095	-0.424054	33.7846	0.331583	62.4279	-0.918288	20.1024	-0.882217	20.6952	9	3.02778	1	89.3519	98.87
175	0	1	0	W1282X	G542X	0	0	1	1	0	0	0	0	0	0	0	0	0	0	1	0	0.0136986	1	10	0.45	5.23	0	0		0	0	1	0	0.45	10	1	-1.06506	15.0651	-1.68925	6.65622	0.322053	62.1611	-0.0150522	49.4168	4	2.8975	1	99.8016	112.16
176	0	1	0	F508	F508	2	1	1	1	0	0	0	0	0	0	0	0	0	0	0	0	0.0575342	1	11	0.4	2.34	0	0		0	0	1	0	0.86	4	0.363636	-1.06442	14.4401	-0.623813	26.7981	-0.654746	25.7665	-0.814757	20.806	2	2.195	0
177	0	1	1	F508	F508	2	1	1	1	0	0	0	0	0	0	0	0	0	0	0	0	0.0876712	1	7	0.49	4.17	0	0		0	0	1	0	3.18	3	0.428571	-1.72486	6.47491	-1.13069	13.5641	-1.30021	16.4885	-1.47569	12.6791	8	2.765	0
178	0	0	0	F508	1717-1G->A	1	0	1	1	0	0	1	0	0	0	0	0	0	0	0	0	0.0767123	1	1	0.18	0.18	0	0		0	0	0	0		0	0									0		0
179	1	1	0	F508	F508	2	1	1	1	0	0	0	0	0	0	0	0	0	0	0	0	0.0575342	1	1	4.92	4.92	0	0		0	0	0	0		0	0									0		0
180	1	1	1	F508	F508	2	1	1	1	0	0	0	0	0	0	0	0	0	0	0	0	0.0931507	1	7	0.16	1.79	0	0		0	0	1	0	0.16	6	0.857143	-0.30519	38.3278	-0.272729	39.3227	-0.0610873	47.5078	-0.126836	45.0897	4	2.35	0
181	1	1	0	F508	F508	2	1	1	1	0	0	1	0	0	0	0	1	0	0	0	0	0.0054795	1	3	0.07	0.17	0	0		0	0	0	0		0	0									0		0
182	1	1	0	F508	G551D	1	0	1	1	0	0	0	0	0	0	0	0	0	0	0	0	0.0712329	1	6	0.61	2.15	0	0		0	0	1	0	1.21	4	0.666667	0.670314	74.2361	0.967969	83.0204	0.0682366	53.0341	0.20721	58.0119	6	2.78	0
183	0	1	0	F508	I507	1	0	1	0	0	1	0	0	0	0	0	0	0	0	0	0	0	1	3	0.49	0.87	0	0		0	0	0	0		0	0									0		0
184	1	1	0			0	0		1	0	0	0	0	0	0	0	0	0	0	0	0	0.249315	1	9	0.27	3.15	0	0		0	0	1	0	0.27	3	0.333333									0		0
185	0	1	1	F508	Q1209P	1	0	1	1	0	0	0	0	0	0	0	0	0	0	0	0	0.0986301	1	19	0.14	5.93	0	0		0	0	1	0	2.19	5	0.263158	-0.404861	35.0584	-0.647039	26.644	0.10021	53.0934	-0.0156027	49.1622	10	3.014	1	88.1541	97.32
186	0	1	1	F508	F508	2	1	1	1	0	0	0	0	0	0	0	0	0	0	0	0	0.369863	1	17	0.2	4.36	0	0		0	0	1	0	0.2	16	0.941176	-1.73876	4.50497	-1.7754	3.99186	-0.589165	29.1919	-0.916588	19.431	11	3.15636	0
187	0	1	0	F508	F508	2	1	1	1	0	0	0	0	0	0	0	0	0	0	0	0	0.0712329	1	9	0.15	2.74	0	0		0	0	1	0	0.73	1	0.111111	0.182825	57.1145	-0.0428764	48.2929	0.315962	61.9012	0.327211	62.3199	4	2.6125	0
188	0	1	0	F508	F508	2	1	1	1	0	0	1	0	0	0	0	0	0	0	0	0	0.0027397	1	16	0.01	5.36	0	0		0	0	1	0	0.01	13	0.8125	-1.8398	3.613	-0.710068	24.0512	-2.08338	2.08532	-2.08321	2.10541	5	2.94	1	84.1332	90.28
189	1	1	0	F508	F508	2	1	1	1	0	0	0	0	0	0	0	0	0	0	0	0	0.0328767	1	23	0.07	5.86	0	0		0	0	1	0	0.07	17	0.73913	-1.5701	5.94233	-0.988092	17.1367	-1.12456	14.8205	-1.34322	10.0181	7	3.12286	1	84.7922	101.79
190	0	1	0	F508	712-1G->T	1	0	1	1	0	0	1	0	0	0	0	0	0	0	0	0	0.0410959	1	9	0.24	5.31	0	0		0	0	1	0	1.97	2	0.222222	-0.477758	32.5796	-0.374211	35.4346	-0.330427	39.1471	-0.366169	37.6591	6	2.98667	1	88.7011	97.09
191	1	1	0	F508	F508	2	1	1	0	0	1	0	0	0	0	0	0	0	0	0	0	0.0273973	1	13	0.17	4.69	0	0		0	0	1	0	0.36	10	0.769231	-0.250471	42.2919	-0.61954	33.2261	0.443361	66.2128	0.279583	60.5382	5	3.18	0
192	1	1	1	1078delT	1078delT	0	0	1	0	0	1	0	0	0	0	0	0	0	0	0	0	0.060274	1	6	0.07	0.88	0	0		0	0	1	1	0.46	4	0.666667									0		0
193	1	1	0	N1303K	G542X	0	0	1	1	0	0	0	0	0	0	0	0	0	0	0	0	0.126027	1	8	0.15	4.98	0	0		0	0	1	0	4.04	1	0.125	0.779819	78.2048	0.431367	66.4008	0.843664	78.5563	0.809299	78.2837	2	3.515	0
194	0	1	0	F508	F508	2	1	1	1	0	0	0	0	0	0	0	0	0	0	0	0	0.0767123	1	12	0.2	3.37	0	0		0	0	1	0	0.2	7	0.583333	0.226416	58.6783	-1.06379	15.534	1.41115	90.5967	1.23893	87.363	10	2.859	0
195	0	1	0	F508	F508	2	1	1	1	0	0	0	0	0	0	0	0	0	0	0	0	0.0575342	1	15	0.07	4.53	0	0		0	0	1	0	1.25	6	0.4	0.15528	56.1397	-0.41073	34.1838	0.619183	72.8783	0.548656	70.5996	6	3.18167	0
196	0	0	0			0	0		1	0	0	0	0	0	0	0	0	0	0	0	0	3.15342	1	2	0.23	0.48	0	0		0	0	0	0		0	0									0		0
197	1	1	1	F508	F508	2	1	1	1	0	0	0	0	0	0	1	0	0	0	0	0	0.0657534	1	7	0.05	1.07	0	0		0	0	1	0	0.34	4	0.571429									0		1	103.877	116.32
198	0	1	0	F508	R117C	1	0	0	1	0	0	1	0	0	0	0	0	0	0	0	0	0.0575342	1	19	0.19	5.82	0	0		0	0	1	0	4.32	2	0.105263	0.858625	80.2028	0.556674	70.5584	0.694022	75.1367	0.775935	77.6832	8	3.0325	1	93.195	107.44
199	1	1	0	F508	UNK	1	0		0	0	1	0	0	0	0	0	0	0	0	0	0	0.0328767	1	4	2.05	4.98	0	0		0	0	0	0		0	0	-0.275234	39.3928	0.557867	71.0174	-1.00535	17.1458	-0.908359	19.5287	6	3.20833	0
200	0	1	0	F508	F508	2	1	1	0	0	1	0	0	0	0	0	0	0	0	0	0	0.10137	1	5	0.03	1.1	0	0		0	0	1	0	0.03	5	1									0		0
201	0	1	0	F508	UNK	1	0	1	1	0	0	0	0	0	0	0	0	0	0	0	0	0.060274	1	7	0.4	1.04	0	0		0	0	1	0	0.4	2	0.285714									0		0
202	0	1	0	F508	F508	2	1	1	0	0	1	0	0	0	0	0	0	0	0	0	0	0.0164384	1	8	0.08	1.88	0	0		0	0	0	0		0	0	-1.03658	14.9965	-1.11559	13.2298	-0.0932104	46.2868	-0.357589	36.0325	1	2.24	0
203	0	1	0	F508	F508	2	1	1	0	0	1	0	0	0	0	0	0	0	0	0	0	0.0136986	1	4	2.14	5.16	0	0		0	0	1	0	2.14	1	0.25	-1.16241	12.9652	-1.00291	16.1144	-0.75159	24.627	-0.870773	21.161	8	3.40125	1	106.392	130.67
204	0	1	0	F508	F508	2	1	1	1	0	0	0	1	0	1	0	0	0	0	0	0	0.0465753	1	7	0.19	4.97	0	0		0	0	0	0		0	0	0.977894	83.098	0.226834	58.6438	1.19898	88.276	1.18834	88.1152	4	3.3925	0
205	0	1	0	F508	F508	2	1	1	0	0	1	0	0	0	0	0	0	0	0	0	0	0.0191781	1	4	0.05	0.76	0	0		0	0	1	0	0.24	2	0.5									0		0
206	1	1	0	621+1G->T	R347P	0	0	0	1	0	0	0	0	0	0	0	0	0	0	0	0	0.0657534	1	6	0.08	5.07	0	0		0	0	0	0		0	0	0.607007	72.7035	0.48465	68.4217	0.545745	70.4532	0.550288	70.5349	5	3.246	1	92.8052	111.13
207	1	1	0	F508	F508	2	1	1	1	0	0	0	0	0	0	0	0	0	0	0	0	0.0410959	1	22	0.12	5.79	0	0		0	0	1	0	2.18	12	0.545455	-0.804518	21.4711	0.25562	59.9633	-1.56226	7.37731	-1.47843	8.08483	8	3.22625	1	113.166	118.31
208	0	1	0	F508	F508	2	1	1	0	0	1	0	0	0	0	0	0	0	0	0	0	0	1	4	0.56	1.39	0	0		0	0	1	0	0.56	1	0.25	-0.661567	25.4124	-0.464897	32.1003	-0.467221	32.0171	-0.543091	29.3534	1	2.59	0
209	0	1	0	F508	F508	2	1	1	1	0	0	0	0	0	0	0	0	0	0	1	0	0.0986301	1	3	0.11	0.85	0	0		0	0	0	0		0	0	0.327644	62.8409	0.813949	79.2163	-0.109555	45.6381	0.044542	51.7764	1	2.04	0
210	1	1	0	F508	F508	2	1	1	1	0	0	0	0	0	0	0	0	0	0	0	0	0.0164384	1	8	2.63	4.8	0	0		0	0	1	0	2.63	5	0.625	-0.122214	45.2166	0.451581	67.2986	-0.620089	27.6724	-0.564093	29.3216	6	3.36667	0
211	0	1	0	F508	F508	2	1	1	1	0	1	1	0	0	0	0	0	0	0	1	0	0.0246575	1	4	0.1	0.17	0	0		0	0	1	0	0.1	3	0.75									0		0
212	1	1	0	F508	A455E	1	0	0	1	0	0	0	0	0	0	0	0	0	0	0	0	0.0246575	1	3	0.04	1.04	0	0		0	0	0	0		0	0									0		0
213	0	1	0	F508	F508	2	1	1	1	0	0	0	0	0	0	0	0	0	0	0	0	0.153425	1	6	0.16	5.04	0	0		0	0	1	0	0.16	3	0.5	-1.12009	14.6562	0.0180808	50.7221	-1.78524	5.87645	-1.65539	7.22319	3	2.98667	0
214	0	1	0	F508	2789+5G->A	1	0	1	1	0	0	0	0	0	0	0	0	0	0	0	0	0.0547945	1	14	0.14	4.27	0	0		0	0	1	0	1.01	3	0.214286	-0.165431	43.5575	0.998514	83.5232	-1.4806	7.86129	-1.18398	12.4543	7	3.01857	0
215	0	1	1	F508	F508	2	1	1	1	0	0	0	0	0	0	0	0	0	0	0	0	0.167123	1	18	0.16	5.76	0	0		0	0	1	0	1.72	4	0.222222	0.23955	59.3766	-0.210236	41.8188	0.532323	69.3256	0.494507	68.2483	8	3.11125	1	106.305	116.44
216	1	1	0	G551D		0	0		1	0	0	0	0	0	0	0	0	0	0	0	0	0.0657534	1	2	0.12	0.33	0	0		0	0	1	0	0.12	2	1									0		0
217	0	0	0	F508	3120+1G->A	1	0	1	1	0	0	0	0	0	0	0	0	0	0	0	0	0.0547945	1	10	0.07	3.56	0	0		0	0	1	0	1.62	4	0.4	-0.801609	21.4257	-1.1518	14.9929	0.0889886	52.3437	-0.132021	44.828	7	2.83857	0
218	1	1	0	F508	F508	2	1	1	1	0	1	0	0	0	0	0	0	0	0	0	0	0.109589	1	2	0.38	0.82	0	0		0	0	0	0		0	0									0		0
219	0	1	0	F508	F508	2	1	1	1	0	0	0	0	0	0	0	0	0	0	0	0	0	1	18	0.21	5.05	0	0		0	0	0	0		0	0	-0.672637	25.2846	-0.431187	33.342	-0.597438	28.1901	-0.625814	27.1715	7	3.06857	1	89.453	89.45
220	0	1	1	F508	F508	2	1	1	1	0	0	0	0	0	0	0	0	0	0	0	0	0.136986	1	10	0.22	4.22	0	0		0	0	1	0	0.22	9	0.9	-0.82762	20.5532	-1.47716	7.05769	0.363971	64.0594	0.0762422	52.9988	5	2.884	0
221	0	1	0	F508	F508	2	1	1	1	0	0	0	0	0	0	0	0	0	0	0	0	0.0547945	1	20	0.11	5.55	0	0		0	0	1	0	2.79	6	0.3	0.248994	59.7322	0.87113	79.9607	-0.686566	25.2594	-0.450519	32.906	11	3.18818	1	71.1013	85.56
222	1	1	0	F508	R1066C	1	0	1	1	0	0	0	0	0	0	0	0	0	0	0	0	0.279452	1	2	0.3	0.48	0	0		0	0	1	0	0.48	1	0.5									0		0
223	1	1	0	F508	R334W	1	0	0	1	0	0	0	0	0	0	0	0	0	0	0	0	0.117808	1	5	0.13	3.67	0	0		0	0	0	0		0	0	-1.77256	3.81504	-1.9607	2.49568	-0.2609	39.7085	-0.744794	22.8198	1	3.69	0
224	0	0	0	F508	R553X	1	0	1	1	0	0	0	0	0	0	0	0	0	0	0	0	0.0794521	1	11	0.37	3.28	0	0		0	0	1	0	0.37	7	0.636364	1.16214	87.0345	0.977309	80.9726	0.694356	74.5053	0.857547	79.5246	7	2.94714	0
225	0	1	0	F508	R1070W	1	0	0	1	0	0	0	0	0	0	0	0	0	0	0	0	0.0739726	1	9	0.12	5.03	0	0		0	0	1	0	4.01	1	0.111111	-0.471811	31.8531	-0.44087	32.9654	-0.356856	36.06	-0.360207	35.9346	1	4.02	1	112.257	112.26
226	0	1	0	F508	F508	2	1	1	1	0	0	0	0	0	0	0	0	0	0	0	0	0.0931507	1	3	0.79	1.23	0	0		0	0	1	0	0.79	3	1									0		0
227	0	1	0	F508	621+1G->T	1	0	1	1	0	1	0	0	0	0	0	1	0	0	0	0	0	1	8	0.1	3.46	0	0		0	0	0	0		0	0	-1.94676	5.53476	-2.34848	1.02723	-0.257759	45.021	-0.736335	31.5435	5	3.132	0
228	0	1	0			0	0		1	0	0	0	0	0	0	0	0	0	0	0	0	0.257534	1	6	0.26	5.96	0	0		0	0	1	0	0.26	5	0.833333	-0.253925	39.9922	-1.19438	11.6836	0.78304	78.0614	0.55302	70.8171	2	3.155	1	74.3883	87.61
229	0	1	0	F508	F508	2	1	1	1	0	0	0	0	0	0	0	0	0	0	0	0	0.0821918	1	8	0.12	2.02	0	0		0	0	0	0		0	0	0.876189	79.8425	0.434283	66.5061	0.780245	75.7845	0.933068	79.3488	5	2.498	0
230	0	0	0	F508	R553X	1	0	1	1	0	0	0	0	0	0	0	0	0	0	0	0	0.0630137	1	9	0.07	5.14	0	0		0	0	1	0	1.04	3	0.333333									0		1	93.6492	101.99
231	1	1	0	F508	F508	2	1	1	1	0	0	0	0	0	0	0	0	0	0	0	0	0.0684932	1	6	0.07	2.06	0	0		0	0	1	0	0.76	1	0.166667	-0.670295	25.4115	0.554304	70.4771	-1.64064	7.15067	-1.51842	8.26195	6	2.695	0
232	0	1	0	F508	UNK	1	0	1	1	0	0	0	0	0	0	0	0	0	0	0	0	0.131507	1	1	0.15	0.15	0	0		0	0	0	0		0	0									0		0
233	0	1	0	F508	G551D	1	0	1	1	0	0	0	0	0	0	0	1	0	0	0	0	0.117808	1	15	0.11	3.04	0	0		0	0	1	0	0.54	3	0.2	1.1663	86.9828	1.17665	87.1308	0.499189	67.5305	0.672969	73.33	8	3.0925	0
234	1	1	0	F508	G551S	1	0	0	1	0	0	0	0	0	0	0	0	0	0	0	0	0.928767	1	2	0.22	0.81	0	0		0	0	0	0		0	0									0		1	134.094	134.09
235	1	1	0	F508	F508	2	1	1	1	0	0	0	0	0	0	0	0	0	0	0	0	0.0712329	1	4	0.09	1.02	0	0		0	0	1	0	0.09	1	0.25									0		0
236	1	1	0	F508	F508	2	1	1	1	0	0	0	0	0	0	0	0	0	0	0	0	0.060274	1	26	0.21	5.58	0	0		0	0	1	1	0.3	11	0.423077	-0.494304	31.5413	0.255651	59.9435	-0.952873	19.7169	-0.921652	20.1077	17	2.95412	1	87.9501	100.48
237	0	1	0	F508	F508	2	1	1	1	0	0	0	0	0	0	0	0	0	0	0	0	0.0821918	1	13	0.16	3.79	0	0		0	0	1	0	0.16	7	0.538462	-1.47093	8.44961	-1.27537	10.9535	-0.740896	23.8918	-0.979503	17.4434	8	2.8525	0
238	0	1	0	F508	N1303K	1	0	1	1	0	0	0	0	0	0	0	0	0	0	0	0	0.0438356	1	18	0.1	5.99	0	0		0	0	1	0	1.12	7	0.388889	0.322297	62.2822	-0.582551	28.0902	1.06291	83.9485	0.938943	81.5502	7	2.99143	1	96.8812	101.77
239	0	1	0	F508	F508	2	1	1	1	0	0	0	0	0	0	0	0	0	0	0	0	0.0684932	1	7	0.12	5.65	0	0		0	0	1	0	0.12	5	0.714286	0.508162	69.3361	0.002793	50.1161	0.670624	74.7188	0.664839	74.543	5	3.2	0
240	0	1	0	F508	F508	2	1	1	1	0	0	0	0	0	0	0	0	0	0	0	0	0.0712329	1	15	0.17	4.61	0	0		0	0	1	0	0.17	14	0.933333	1.03826	84.6881	0.994381	83.7733	0.507124	68.8523	0.677293	74.4311	8	2.9275	0
241	1	1	0	N1303K	G542X	0	0	1	1	0	0	1	0	0	0	0	0	0	0	0	0	0.142466	1	1	0.02	0.02	0	0		0	0	0	0		0	0									0		1	86.3446	95.83
242	0	1	0	F508	F508	2	1	1	1	0	0	0	0	0	0	0	1	0	0	0	0	0	1	14	0.09	3.16	0	0		0	0	1	0	0.09	7	0.5	-1.16974	12.5434	-1.33485	9.38316	-0.277346	39.6359	-0.523735	30.8146	8	3.06375	0
243	1	1	0	F508	F508	2	1	1	1	0	0	0	0	0	0	0	0	0	0	0	0	0.0767123	1	6	0.11	1.67	0	0		0	0	1	0	0.26	3	0.5	-1.52255	6.56098	-1.31902	10.0311	-0.585078	28.6082	-0.898659	19.0858	4	2.53	0
244	0	0	0	R75X	UNK	0	0	1	1	0	0	0	0	0	0	0	0	0	0	0	0	0.0657534	1	12	0.35	3.62	0	0		0	0	1	0	0.35	9	0.75	-1.07147	15.382	-0.476107	32.3267	-1.12271	15.985	-1.14599	15.0261	8	2.9175	0
245	1	1	0	F508	UNK	1	0		1	0	0	0	0	0	0	0	0	0	0	0	0	0.282192	1	1	0.28	0.28	0	0		0	0	0	0		0	0									0		0
246	0	1	0	F508	D110H	1	0	0	0	1	0	0	0	0	0	0	0	0	0	0	0	0.687671	1	6	0.69	5.94	0	0		0	0	1	0	5.94	0	0	-0.653403	27.1347	0.290642	61.3632	-1.55036	9.72997	-1.33685	12.6306	6	3.225	1	94.042	99.86
247	1	1	0	F508	F508	2	1	1	1	0	0	0	0	0	0	0	0	0	0	0	0	0.112329	1	5	0.16	1.01	0	0		0	0	0	0		0	0	0.0350399	51.3976	0.238327	59.4186	0.009056	50.3613	0.0640788	52.5546	1	2	0
248	0	1	0	F508	G551D	1	0	1	1	0	0	0	0	0	0	0	0	0	0	0	0	0.0465753	1	18	0.12	5.93	0	0		0	0	1	0	0.12	10	0.555556	0.328172	62.6096	1.07765	85.8073	-0.742601	24.2523	-0.477237	32.4983	4	3.2625	1	93.7238	108.79
249	0	1	0	F508	G542X	1	0	1	1	0	0	0	0	0	0	0	0	0	0	0	0	0.0931507	1	1	0.13	0.13	0	0		0	0	0	0		0	0									0		0
250	1	1	0			0	0		1	0	0	0	0	0	0	0	0	0	0	0	0	0.109589	1	1	0.13	0.13	0	0		0	0	0	0		0	0									0		0
251	1	1	0	F508	3659delC	1	0	1	1	0	0	0	0	0	0	0	0	0	0	0	0	0.0767123	1	9	0.12	3.09	0	0		0	0	1	0	0.21	3	0.333333	-1.47252	8.17355	-0.309264	38.0554	-1.97845	6.09726	-1.97408	5.09882	7	3.31571	0
252	0	0	0	F508	UNK	1	0	1	1	0	0	0	0	0	0	0	0	0	0	0	0	0.0219178	1	3	0.06	0.39	0	0		0	0	1	0	0.06	3	1									0		0
253	1	1	0	F508	G542X	1	0	1	1	0	0	0	0	0	0	0	0	0	0	0	0	0.0739726	1	12	0.19	3.56	0	0		0	0	1	0	0.19	8	0.666667	-1.39288	11.357	-1.00796	16.3752	-0.788628	24.8844	-1.04309	18.7474	8	3.0475	0
254	0	1	0	F508	R560T	1	0	1	1	0	0	0	0	0	0	0	0	0	0	0	1	0.0931507	1	3	0.49	2.15	0	0		0	0	1	0	1.13	1	0.333333									0		0
255	0	1	0	F508	R553X	1	0	1	1	0	0	0	0	0	0	0	0	0	0	0	0	0.0657534	1	1	0.08	0.08	0	0		0	0	0	0		0	0									0		0
256	0	1	0	F508	R1162X	1	0	1	1	0	0	0	0	0	0	0	0	0	0	1	0	0.0054795	1	2	0.42	0.67	0	0		0	0	1	0	0.42	2	1									0		0
257	1	1	1	F508	F508	2	1	1	1	0	1	0	0	0	1	0	0	0	0	1	0	0.0821918	1	3	0.13	0.27	0	0		0	0	0	0		0	0									0		0
258	1	1	0	F508	F508	2	1	1	1	0	0	0	0	0	0	0	0	0	0	0	0	0.109589	1	5	0.15	5.99	0	0		0	0	1	0	5.99	1	0.2									0		1	93.418	93.42
259	0	1	0			0	0	1	1	0	0	1	0	0	0	0	0	0	0	0	0	0.10137	1	1	0.13	0.13	0	0		0	0	0	0		0	0									0		1	123.882	123.88
260	1	1	0	F508	G551D	1	0	1	1	0	0	0	0	0	0	0	0	0	0	0	0	0.0712329	1	14	0.07	5.42	0	0		0	0	0	0		0	0	0.640144	73.8098	0.319271	62.0907	0.702781	75.4871	0.687034	75.0044	5	3.206	0
261	1	1	0	F508	F508	2	1	1	1	0	0	0	0	0	0	0	0	0	0	0	0	0.0794521	1	1	0.16	0.16	0	0		0	0	1	0	0.16	1	1									0		0
262	0	1	0	F508	2789+5G->A	1	0	1	1	0	0	0	0	0	0	0	0	0	0	0	0	0	1	10	0.24	3.05	0	0		0	0	0	0		0	0	-0.21275	42.3317	0.0317665	51.2325	-0.390164	36.7712	-0.350077	38.0724	9	3.06445	0
263	0	0	0			0	0		1	0	0	0	0	0	0	0	0	0	0	0	0	0.0794521	1	2	0.09	0.5	0	0		0	0	0	0		0	0									0		0
264	1	1	0	F508	F508	2	1	1	1	0	0	1	0	0	0	0	0	0	0	0	0	0.0712329	1	1	0.1	0.1	0	0		0	0	0	0		0	0									0		0
265	0	1	0	F508	E60X	1	0	1	1	0	0	0	0	0	0	0	0	0	0	0	0	0.10411	1	3	0.88	1.41	0	0		0	0	1	0	0.88	2	0.666667	0.45461	67.4533	0.869208	80.172	-0.13842	44.5815	0.0537464	52.1281	2	2.275	0
266	1	1	0	F508	F508	2	1	1	1	0	0	0	0	0	0	0	0	0	0	0	0	0.0767123	1	11	0.13	2.1	0	0		0	0	1	0	0.13	4	0.363636	1.58846	93.9199	1.21658	88.5334	1.13196	85.4777	1.29139	88.4846	7	2.64857	0
267	1	1	0	F508	R553X	1	0	1	0	0	1	0	0	0	0	0	0	0	0	0	0	0.89589	1	8	0.9	2.39	0	0		0	0	1	0	0.9	4	0.5	0.0687738	52.7265	-0.0483623	48.0931	0.214733	58.2989	0.186673	57.2982	4	2.7525	0
268	1	1	1	F508	F508	2	1	1	1	0	0	0	0	0	0	0	0	0	0	0	0	0.153425	1	5	0.17	1.07	0	0		0	0	0	0		0	0									0		0
269	0	1	0	F508	F508	2	1	1	0	0	1	0	0	0	0	0	0	0	0	0	0	0	1	7	0.18	2.48	0	0		0	0	1	0	0.18	4	0.571429	0.410432	65.0737	0.620999	72.7155	-0.049305	48.2256	0.0762866	52.7942	4	2.8375	0
270	0	1	0	F508	F508	2	1	1	1	0	0	0	0	0	0	0	1	0	0	0	0	0.0958904	1	9	0.1	1.84	0	0		0	0	1	0	0.1	5	0.555556	0.0760264	52.9397	-0.856002	19.6199	0.939554	81.4669	0.801034	77.6073	5	3.292	0
271	0	1	0	F508	UNK	1	0	1	1	0	0	0	0	0	0	0	0	0	0	0	0	0.106849	1	4	0.36	0.96	0	0		0	0	1	0	0.53	2	0.5									0		0
272	1	1	0	F508	F508	2	1	1	1	0	0	0	0	0	0	0	0	0	0	0	0	0.0684932	1	1	0.11	0.11	0	0		0	0	0	0		0	0									0		0
273	1	1	1	G542X	G542X	0	0	1	1	0	0	0	0	0	0	0	0	0	0	0	0	0.169863	1	5	0.25	0.88	0	0		0	0	1	0	0.25	5	1	-0.669125	25.5499	-0.588563	27.8126	-0.288237	39.3502	-0.426326	34.4548	3	2.49	0
274	1	1	1	F508	UNK	1	0	0	1	0	0	0	0	0	0	0	0	0	0	0	0	0.0684932	1	12	0.1	5.38	0	0		0	0	1	0	1.14	2	0.166667	0.395591	65.135	-0.389435		1.00956	83.7191	0.917824	81.2637	6	3.20833	1	100.548	100.55
275	0	1	0	621+1G->T	M150K	0	0	0	1	0	0	0	0	0	0	0	0	0	0	0	0	0.109589	1	13	0.1	5	0	0		0	0	1	0	0.1	10	0.769231	-0.424605	33.7766	-0.573118	29.3384	-0.0656006	47.9489	-0.147425	44.66	6	3.18	1	95.3947	102.18
276	0	1	0	F508	F508	2	1	1	1	0	0	1	0	0	0	0	0	0	0	0	0	0.10137	1	5	0.54	4.1	0	0		0	0	1	0	2.92	2	0.4	0.6052	71.7402	0.68988	75.2797	0.260512	59.7065	0.354235	63.0451	3	3.01333	0
277	0	1	0	F508	F508	2	1	1	0	1	0	0	0	0	0	1	0	0	0	0	0	0.0876712	1	10	0.08	4.99	0	0		0	0	0	0		0	0									0		1	76.2549	89.26
278	1	1	0	F508	R117C	1	0	0	1	0	0	1	0	0	0	0	1	0	0	0	0	0	1	8	0.29	2.29	0	0		0	0	1	0	0.29	4	0.5	0.569721	71.4197	0.570302	71.3036	0.266539	60.4507	0.388253	65.0483	5	2.462	0
279	0	1	0	F508	F508	2	1	1	1	0	0	0	0	0	0	0	0	0	0	0	0	0.10411	1	4	0.34	4.32	0	0		0	0	0	0		0	0	-1.28383	9.96007	-1.08878	13.8125	-0.553333	29.0018	-0.802468	21.1141	1	2.38	0
280	0	1	0	F508	F508	2	1	1	1	0	0	0	0	0	0	0	0	0	0	0	0	0.0739726	1	4	0.14	0.86	0	0		0	0	1	0	0.61	1	0.25									0		0
281	1	1	0	F508	L206W	1	0	0	1	0	0	0	0	0	0	0	0	0	0	0	0	0.0438356	1	6	0.24	2.72	0	0		0	0	0	0		0	0									0		0
282	1	1	0	F508	R117H	1	0	0	1	0	0	0	0	0	0	1	0	0	0	0	0	0.186301	1	2	0.24	1.01	0	0		0	0	1	0	1.01	1	0.5									0		0
283	1	1	0	F508	F508	2	1	1	1	0	0	0	0	0	0	0	0	0	0	0	0	0.0547945	1	29	0.28	5.86	0	0		0	0	1	0	1.21	20	0.689655	-1.42589	57.3913	0.080292	53.1038	-4.66588	58.5356	-3.56289	60.9396	13	2.93461	1	108.355	119.38
284	1	1	0	F508	UNK	1	0	1	1	0	0	0	0	0	0	0	0	0	0	0	0	0.0767123	1	13	0.23	5.95	0	0		0	0	1	0	0.23	11	0.846154	1.78225	93.9331	1.09536	85.2585	1.6664	90.9793	1.60981	91.9479	4	3.045	1	123.859	123.86
285	1	1	0	F508	F508	2	1	1	1	0	0	0	0	0	0	0	0	0	0	0	0	0.0767123	1	14	0.08	3.59	0	0		0	0	1	0	0.09	3	0.214286	-1.06277	15.663	-0.267425	39.7746	-1.25638	11.8684	-1.32923	10.654	8	3.05	0
286	1	1	0	F508	F508	2	1	1	1	0	0	0	0	0	0	0	0	0	0	0	0	0.0273973	1	5	0.15	3.03	0	0		0	0	1	0	1.04	1	0.2	-2.99471	0.167866	-1.23532	12.5228	-2.60063	0.634485	-2.92162	0.248586	5	2.486	0
287	0	1	0	F508	F508	2	1	1	1	0	0	0	0	0	0	0	0	0	0	0	0		1	5	0.44	3.51	0	0		0	0	1	0	0.44	2	0.4	-0.199173	42.8712	-0.097135	46.1324	-0.223337	42.711	-0.223287	42.645	2	2.975	0
288	0	1	0	F508	F508	2	1	1	1	0	0	0	0	0	0	0	0	0	0	0	0	0.0657534	1	8	0.23	4.65	0	0		0	0	1	0	0.23	7	0.875	0.739883	76.724	0.277973	60.631	0.810878	78.0386	0.880109	80.2466	4	2.57	1	79.3018	92.38
289	1	1	0	F508	F508	2	1	1	1	0	0	0	0	0	0	0	0	0	0	0	0	0.0575342	1	5	0.16	4.01	0	0		0	0	1	0	0.16	5	1	0.116498	54.4188	0.0840603	53.3	0.217607	58.0818	0.165788	56.1883	4	3.2225	0
290	1	1	0	F508	2789+5G->A	1	0	0	1	0	0	0	0	0	0	0	0	0	0	0	0	0.090411	1	4	0.13	1.09	0	0		0	0	0	0		0	0									0		0
291	0	0	0			0	0		1	0	0	0	0	0	0	0	0	0	0	0	0	0.090411	1	3	0.18	1.19	0	0		0	0	1	0	1.19	1	0.333333	-1.03937	14.9315	-1.59956	5.48486	0.15422	56.1282	-0.171904	43.1757	1	2.86	0
292	0	1	1	F508	F508	2	1	1	1	0	0	0	0	0	0	0	0	0	0	0	0	0.112329	1	3	0.61	2.43	0	0		0	0	0	0		0	0	-0.632525	26.3929	-0.018124	49.2784	-0.825795	20.4834	-0.811575	20.8952	2	2.365	0
293	1	1	0	F508	R117C	1	0	0	1	0	0	0	0	0	0	0	0	0	0	0	0	1.0137	1	15	0.99	5.95	0	0		0	0	1	0	5.11	2	0.133333	-0.0215574	49.2107	0.764085	77.2572	-0.73889	25.9952	-0.643007	28.4037	10	3.062	1	118.02	128.13
294	0	1	0	F508	R347P	1	0	0	1	0	0	1	0	0	0	0	0	0	0	0	0	0.0356164	1	18	0.52	5.79	0	0		0	0	1	0	0.99	7	0.388889	-0.210733	41.9147	-0.285941	38.877	-0.0362309	48.6894	-0.0709539	47.4148	8	3.015	1	82.0577	93.6
295	0	1	0	F508	R117H	1	0	1	1	0	0	0	0	0	0	0	0	0	0	0	0	0.178082	1	1	0.26	0.26	0	0		0	0	0	1	0.26	1	1									0		0
296	0	1	0	F508	UNK	1	0	1	1	0	0	0	0	0	0	1	0	0	0	0	0	0.0684932	1	2	0.25	0.73	0	0		0	0	0	1	0.73	1	0.5									0		0
297	1	1	0	F508	2789+5G->A	1	0	1	0	1	0	0	1	0	0	0	0	0	0	0	0	2.13425	1	13	2.12	5.53	0	0		0	0	1	0	2.21	4	0.307692	-0.0835972	46.7531	0.56507	70.7312	-0.676595	25.3347	-0.591506	28.0276	7	2.93143	1	83.6602	95.06
298	1	1	0	F508	F508	2	1	1	1	0	0	0	0	0	1	0	0	0	0	0	0	0.0794521	1	16	0.12	5.68	0	0		0	0	1	0	0.96	5	0.3125	-0.775996	24.8303	-1.14232	13.7093	0.233157	58.9141	-0.0311658	50.5515	4	2.8275	1	96.0167	108.84
299	0	1	0	F508	I336K	1	0	0	1	0	0	0	0	0	0	0	0	0	0	0	0	0.0465753	1	4	2.94	5.99	0	0		0	0	1	0	3.92	1	0.25	1.16376	87.0306	2.34906	99.0303	-0.700662	25.2834	-0.265595	39.777	6	2.90667	1	113.895	122.24
300	1	1	0	F508	V520F	1	0	1	1	0	0	0	0	0	0	0	0	0	0	0	0	0.0520548	1	24	0.07	5.76	0	0		0	0	1	0	0.07	21	0.875	-1.13898	13.7136	-0.73633	23.6943	-0.78993	23.4807	-0.972055	18.3323	9	3.10222	1	84.9792	96.47
301	1	1	0	F508	UNK	1	0	1	1	0	0	0	0	0	0	0	0	0	0	0	0	0.0767123	1	7	0.44	2.25	0	0		0	0	1	0	0.44	3	0.428571	-0.117032	45.3417	0.320731	62.5793	-0.350838	36.2855	-0.299642	38.2225	1	2.16	0
302	0	1	0	F508	F508	2	1	1	1	0	0	0	0	0	0	0	0	0	0	0	0	0.0986301	1	5	0.12	5.05	0	0		0	0	1	0	3.99	1	0.2	-0.672602	25.1665	-0.696102	24.5473	-0.206786	41.9831	-0.328781	37.3557	7	2.86	1	7.16833	122.7
303	1	1	0	F508	F508	2	1	1	1	0	0	0	0	0	0	0	0	0	0	0	0	0.106849	1	14	1.41	5.99	0	0		0	0	0	0		0	0	-0.806236	21.6973	-1.06681	21.0204	0.0178001	47.5458	-0.194102	41.3373	9	2.96556	1	115.703	124.4
304	1	1	0	F508	del X22-24	1	0	1	1	0	1	0	0	0	0	0	1	0	0	0	0	0.413699	1	5	0.42	1.27	0	0		0	0	1	0	0.78	2	0.4	-0.264344	39.9051	0.260762	60.1377	-0.482002	33.0699	-0.459052	33.828	2	2.175	0
305	0	1	0	F508	F508	2	1	1	0	0	1	0	0	0	0	0	0	0	0	0	0	0.0684932	1	1	2.53	2.53	0	0		0	0	0	0		0	0									0		1	76.7675	88.94
306	0	1	0	F508	F508	2	1	1	1	0	0	0	0	0	0	0	0	0	0	0	0	0.136986	1	13	0.41	5.48	0	0		0	0	1	0	1.13	6	0.461539	0.362458	63.9729	0.543234	70.449	-0.101561	46.137	0.0313966	51.2397	9	3.08333	1	92.8948	95.85
307	0	0	0			0	0	1	0	0	1	0	0	0	0	0	0	0	0	0	0	0.0273973	1	6	1.35	2.93	0	0		0	0	1	0	1.35	4	0.666667	-1.66209	5.27231	-1.72209	5.56734	-0.491584	32.6047	-0.843218	21.3536	9	2.83222	0
308	0	1	0	1717-1G->A	UNK	0	0		1	0	0	0	0	0	0	0	0	0	0	0	0	0.142466	1	6	0.16	3.11	0	0		0	0	1	0	3.11	1	0.166667	0.220112	57.0846	-0.569395	30.1087	1.00441	82.9816	0.894592	79.7173	2	2.54	0
309	1	1	0	F508	F508	2	1	1	1	0	0	0	0	0	0	0	0	0	0	0	0	0.0958904	1	3	0.13	5.96	0	0		0	0	1	0	5.96	1	0.333333	-0.887949	19.8743	-1.36739	9.38326	0.247312	59.6863	-0.0647831	47.4317	3	2.75	1	82.708	89.81
310	0	1	0	F508	UNK	1	0		1	0	0	0	0	0	0	0	0	0	0	0	0	0.0821918	1	8	0.1	4.03	0	0		0	0	1	0	0.5	2	0.25									0		1	111.272	117.22
311	1	1	1	F508	711+3A->G	1	0	1	1	0	0	0	0	0	0	0	0	0	0	0	0	0.0465753	1	22	0.1	5.8	0	0		0	0	1	0	0.1	12	0.545455	-1.66561	5.74437	-0.620241	27.4166	-1.73804	5.14144	-1.86428	1.93864	8	3.08875	1	91.3286	95.28
312	1	1	1	F508	G542X	1	0	1	1	0	0	1	0	0	0	0	0	0	0	0	0	0.0794521	1	13	0.25	5.76	0	0		0	0	1	0	2.77	6	0.461539	0.207234	58.1895	-0.167566	43.4865	0.53061	69.9078	0.474987	67.9917	6	2.97667	1	106.46	119.04
313	1	1	0	F508	W1282X	1	0	1	1	0	0	0	0	0	0	0	0	0	0	0	0	0.0465753	1	13	0.64	5.05	0	0		0	0	1	0	1.82	5	0.384615	-0.733574	27.1312	-0.63165	27.9101	-0.234998	41.7657	-0.420069	35.7198	7	3.01714	1	112.759	112.76
314	1	0	0			0	0		1	0	0	0	0	0	0	0	0	0	0	0	0	0.0767123	1	1	0.09	0.09	0	0		0	0	0	0		0	0									0		0
315	1	0	0	F508	F508	2	1	1	1	0	0	0	0	0	0	0	0	0	0	0	0	0.194521	1	5	0.52	5.69	1	1	3.97	2	0.4	1	0	0.52	2	0.4	-3.34144	4.41661	-3.55745	0.0565957	0.08249	51.4371	0.813595	79.2061	2	2.35	1	39.8657	42.23
316	1	1	0	F508	R117H	1	0	0	1	0	0	1	0	0	0	0	0	0	0	0	0	0.0328767	1	21	0.17	5.88	1	1	4.1	4	0.190476	1	1	3.89	6	0.285714	-0.212039	41.771	0.0417723	51.6353	-0.290849	39.3837	-0.318444	38.2788	11	3.02727	1	101.954	108.13
317	0	1	1	F508	406-1G->A	1	0	1	1	0	0	0	0	0	0	0	0	0	0	0	0	0.109589	1	14	0.12	3.16	1	0	1.07	1	0.0714286	1	1	0.12	6	0.428571	-1.16972	12.8176	-2.4906	0.972661	0.939094	81.2633	0.440451	66.2858	19	3.11	0
318	1	1	0	F508	F508	2	1	1	1	0	0	0	0	0	0	0	0	0	0	0	0	0.0958904	1	12	0.11	3.04	1	0	2.56	1	0.0833333	1	0	0.16	4	0.333333									0		1	93.6043	93.6
319	1	1	0	F508	N1303K	1	0	1	1	0	0	0	0	0	0	0	0	0	0	0	0	0.0767123	1	14	0.15	1.8	1	0	1.8	1	0.0714286	1	0	0.15	3	0.214286	-0.71297	23.7936	-0.15817	43.72	-0.580323	28.1242	-0.659364	25.5177	2	2.065	0
320	1	1	0	F508	F508	2	1	1	1	0	0	0	0	0	0	0	0	0	0	0	0	0.0328767	1	10	0.2	2.02	1	0	1.18	1	0.1	1	0	1	2	0.2	-0.0868278	46.5408	0.26483	60.1792	-0.23802	40.6846	-0.195841	42.2795	2	2.14	0
321	1	1	0	G551D	621+1G->T	0	0	1	1	0	0	1	0	0	0	0	0	0	0	0	0	0.090411	1	15	0.13	5.6	1	0	5.6	1	0.0666667	1	0	0.3	8	0.533333	0.70389	75.8066	1.04676	84.2252	0.0645564	52.621	0.209612	58.1785	8	2.90375	1	103.815	118.12
322	1	1	0	F508	F508	2	1	1	0	0	1	0	0	0	0	0	0	0	0	0	0	0.0082192	1	12	0.18	5.76	1	0	0.28	5	0.416667	1	0	0.28	3	0.25	-0.968019	16.9618	-1.00445	16.8655	-0.23724	40.8183	-0.481586	31.7583	6	2.98833	1	88.9215	126.05
323	0	1	1	F508	W1282X	1	0	1	1	0	0	0	0	0	0	0	0	0	0	0	0	0.10137	1	15	0.13	2.08	1	0	0.98	1	0.0666667	1	0	0.64	1	0.0666667	-1.01124	16.3506	-1.00757	16.2333	-0.342423	38.4308	-0.536329	31.7345	9	2.58445	0
324	0	1	0	F508	2184insA	1	0	1	1	0	0	0	0	0	0	0	0	0	0	0	0	0.0684932	1	17	0.12	5.85	1	0	1.1	1	0.0588235	1	0	0.12	10	0.588235	0.0889649	53.4753	-0.585071	28.1288	0.744869	76.1983	0.633262	72.7124	6	2.94333	1	92.2466	108.2
325	1	1	0	F508	F508	2	1	1	0	0	1	0	0	0	0	0	0	0	0	0	0	0.0136986	1	26	0.14	5.54	1	0	0.38	2	0.0769231	1	0	0.14	20	0.769231	-0.651811	26.4579	-0.555576	29.8636	-0.281889	40.1312	-0.42919	34.8399	11	2.87636	1	107.123	118.65
326	1	1	0	F508	F508	2	1	1	1	0	0	0	0	0	0	0	0	0	0	0	0	0.0465753	1	20	0.16	5.6	1	1	2.02	5	0.25	1	0	0.16	4	0.2	-1.34764	10.9266	-0.518212	30.3458	-1.32261	12.3498	-1.45687	10.0888	9	3.02222	1	90.5101	98.85
327	1	1	1	F508	W1204X	1	0	1	0	1	0	0	0	0	0	0	0	0	0	0	0	0.282192	1	7	0.32	1.93	1	0	0.32	3	0.428571	1	0	0.32	6	0.857143	0.530779	69.6008	0.09417	53.7319	0.672257	73.9037	0.701273	74.473	4	2.6525	0
328	1	1	0	F508	1898+1G->A	1	0	1	1	0	0	0	0	0	0	0	0	0	0	0	0	0.060274	1	18	0.85	5.76	1	0	2.37	1	0.0555556	1	0	2.37	1	0.0555556	1.28792	89.9259	1.42502	91.7279	0.655807	74.1747	0.762173	77.3721	7	3.04	1	117.195	129.28
329	1	1	0	F508	1154InsTC	1	0	1	1	0	0	0	0	0	0	0	0	0	0	0	0	0.180822	1	35	0.18	5.93	1	0	0.33	4	0.114286	1	0	0.33	22	0.628571	-2.03926	3.98939	-1.68278		-0.866141	23.9226	-1.27382	14.7915	12	3.12833	1	97.9384	115.15
330	0	1	0	F508	F508	2	1	1	1	0	0	0	0	0	0	0	1	0	0	0	0	0	1	19	0.08	5.67	1	1	0.73	2	0.105263	1	0	2.02	2	0.105263	-1.55976	8.05405	-0.592136		-1.74547	5.83208	-1.75811	5.73651	9	2.90778	1	98.6398	101.79
331	0	1	1	F508	2183delAA>G	1	0	1	1	0	0	0	0	0	0	0	0	0	0	0	0	0.060274	1	17	0.41	3.88	1	0	0.5	4	0.235294	0	0		0	0	1.96835	54.019	-0.582546	28.3988	0.472471	67.6417	2.24444	69.122	7	2.88857	1	107.472	118.32
332	0	1	0	F508	2789+5G->A	1	0	0	1	0	0	0	0	0	0	0	0	0	0	0	0	0.128767	1	19	0.16	5.99	1	0	0.67	1	0.0526316	1	0	0.42	6	0.31579	-0.383898	36.8282	-0.350662	36.5991	-0.149308	44.6443	-0.221793	42.2307	5	2.854	1	88.169	96.53
333	0	1	1	F508	Q2X	1	0	1	1	0	0	0	0	0	0	0	0	0	0	0	0	0.0739726	1	8	0.2	5.52	1	0	4.02	1	0.125	1	0	4.02	2	0.25	-1.29278	10.1048	-1.52166	6.56384	-0.108167	45.7544	-0.431133	33.6143	4	2.6675	1	123.253	130.23
334	1	0	0	F508	R1162X	1	0	1	1	0	0	0	0	0	0	0	0	0	0	0	0	0.136986	1	23	0.14	5.98	1	0	4.45	1	0.0434783	1	0	2.75	13	0.565217	-1.03285	16.6404	-0.462667	32.4196	-0.901873	19.9103	-1.03563	16.7319	9	2.97111	1	101.842	117.94
335	1	1	0	F508	F508	2	1	1	0	0	1	0	0	0	0	0	0	0	0	0	0	0.0136986	1	9	0.27	4.36	1	0	0.27	1	0.111111	1	0	0.27	4	0.444444	-0.0649472	47.4597	0.0793718	53.1403	-0.14906	44.5978	-0.139116	44.9204	7	2.64	0
336	0	1	1	F508	1288insTA	1	0	1	1	0	0	0	0	0	0	0	0	0	0	0	0	0.0739726	1	22	0.07	5.55	1	0	5.31	1	0.0454545	1	0	0.11	6	0.272727	-0.11777	45.3834	-0.127254		-0.0790717	46.7758	-0.0671791	47.2109	8	2.98875	1	61.9708	61.97
337	1	1	1	UNK	UNK	0	0	1	1	0	0	0	0	0	0	0	0	0	0	0	0	0.112329	1	7	0.27	1.65	1	0	0.27	1	0.142857	1	0	0.27	6	0.857143	-1.47139	7.05924	-1.07299	14.1639	-0.929533	17.6306	-1.19825	11.541	1	2.78	0
338	0	1	1	F508	F508	2	1	1	1	0	0	1	0	0	0	0	0	0	0	0	0	0.112329	1	11	0.65	5.91	1	1	4.95	3	0.272727	1	0	0.65	6	0.545455	-2.64293	0.687123	-3.08498	0.128027	-0.25931	40.71	-0.875669	20.9136	17	3.01588	1	33.08	33.08
339	1	1	0	F508	F508	2	1	1	1	0	0	0	0	0	0	0	0	0	0	0	0	0.0739726	1	26	0.14	5.93	1	0	3.65	1	0.0384615	1	0	0.37	12	0.461539	0.4411	66.7279	-0.0753772	47.0527	0.801581	78.3287	0.732865	76.2899	9	3.16889	1	92.6544	110.01
340	1	1	1	R1162X	G542X	0	0	1	0	0	1	0	0	0	0	0	0	0	0	0	0	0.0054795	1	28	0.33	5.92	1	1	0.59	6	0.214286	1	1	0.33	6	0.214286	-1.35924	9.36253	-0.379536	35.4027	-1.59378	7.76682	-1.67156	6.6245	12	3.20417	1	72.8236	85.7
341	1	1	0	F508	l206w	1	0	0	1	0	0	0	0	0	0	1	0	0	0	0	0	0.550685	1	3	0.55	1.01	1	0	0.55	3	1	0	0		0	0	0.306624	62.0435	0.45872	67.6783	0.0705881	52.8137	0.179679	57.1298	1	2.17	0
342	1	1	0	F508	2143delT	1	0	1	1	0	0	1	0	0	0	0	0	0	0	0	0	0.0438356	1	27	0.11	5.8	1	0	2.58	2	0.0740741	1	0	0.11	11	0.407407	-0.579189	28.5933	0.126949	55.0134	-0.944182	18.5514	-0.942635	18.4887	9	2.90333	1	111.414	119.78
343	1	0	0	1898+5G->T	UNK	0	0		1	0	0	0	0	0	0	0	0	0	0	0	0	0.0739726	1	4	0.09	1	1	0	0.09	1	0.25	1	0	0.5	1	0.25									0		1	83.492	91.21
344	1	1	1	F508	F508	2	1	1	1	0	0	0	0	0	0	0	1	0	0	0	0	0	1	26	0.07	5.82	1	0	3.29	1	0.0384615	1	0	3.29	5	0.192308	1.00869	83.3385	1.48001	92.384	0.086932	53.0178	0.28814	59.9241	9	2.99111	1	80.1843	93.48
345	1	1	0	F508	F508	2	1	1	1	0	0	0	0	0	0	0	0	0	0	0	0	0.0876712	1	13	0.33	2.7	1	0	0.96	2	0.153846	0	0		0	0	0.733538	76.6391	0.086935	53.4128	1.02365	83.8849	1.00376	83.4358	9	3.07667	0
346	1	1	0	F508	A455E	1	0	0	0	1	0	0	0	0	0	0	0	0	0	0	0	5.27671	1	1	5.95	5.95	1	0	5.95	1	1	0	0		0	0									0		1	103.391	124.8
347	1	1	0	F508	F508	2	1	1	0	0	1	0	0	0	0	0	0	0	0	0	0	0.131507	1	19	0.15	5.58	1	0	1.09	3	0.157895	1	0	3.08	4	0.210526	-0.27255	39.7104	0.61104	72.2013	-1.11228	15.074	-0.974359	18.0305	7	3.14857	1	81.0698	92.22
348	1	0	0	3120+1G->A	3120+1G->A	0	0	1	1	0	0	0	0	0	0	0	0	0	0	0	0	0.090411	1	6	0.18	1.01	1	0	0.87	1	0.166667	0	0		0	0									0		0
349	0	1	0	F508	2789+5G->A	1	0	0	1	0	0	0	0	0	0	0	0	0	0	0	0	0.060274	1	13	0.44	5.85	1	0	5.79	1	0.0769231	1	0	4.07	3	0.230769	-0.290639	38.8883	-0.400209	34.679	-0.0844461	46.7789	-0.123169	45.3005	8	3.2175	1	99.6673	107.75
350	0	1	0	I507	P67L	0	0	0	1	0	0	0	0	0	0	0	0	0	0	0	0	1.06849	1	13	1.13	3.78	1	0	1.75	3	0.230769	1	0	1.13	7	0.538462	-0.500307	31.9151	0.0424416	51.7401	-0.851251	21.1462	-0.78271	22.9996	13	2.91923	1	108.467	109.71
351	1	1	0	F508	F508	2	1	1	0	0	1	0	0	0	0	0	0	0	0	0	0	0.139726	1	21	0.29	5.54	1	0	1.44	2	0.0952381	1	1	0.29	17	0.809524	1.66478	94.4972	2.03255	97.4973	0.676105	72.522	0.802818	75.6427	10	3.1	1	88.5912	97.95
352	1	1	0	F508	F508	2	1	1	1	0	0	0	0	0	0	0	0	0	0	0	0	0.060274	1	12	0.09	4.47	1	0	3.93	1	0.0833333	1	0	0.87	8	0.666667	-1.12603	13.3398	-1.18854	12.3375	-0.232253	41.0873	-0.520078	30.603	7	2.93143	0
353	1	1	0	F508	1717-1G->A	1	0	1	1	0	0	0	0	0	0	0	0	0	0	0	0	0.0849315	1	13	0.12	3.31	1	0	1.43	1	0.0769231	1	0	0.85	4	0.307692	-0.62814	26.8123	-1.31431	10.2227	0.537626	69.7129	0.256695	59.8297	10	3.098	0
354	1	1	0	F508	R553X	1	0	1	1	0	0	0	0	0	0	0	0	0	0	0	0	0.0739726	1	4	0.09	3.85	1	0	3.85	1	0.25	1	0	3.85	1	0.25	-0.729162	23.3026	0.108606	54.1961	-1.0949	17.082	-1.0671	16.5669	2	2.92	1	96.128	101.95
355	1	1	0	F508	F508	2	1	1	1	0	0	0	0	0	0	0	0	0	0	0	0	0.0684932	1	11	0.18	3.23	1	0	0.93	1	0.0909091	1	0	0.18	11	1	-0.414177	36.0157	-0.0169509	49.5685	-0.466683	36.58	-0.52927	34.5747	13	3.21231	0
356	0	1	0	F508	F508	2	1	1	1	0	0	0	0	0	0	0	0	0	0	0	0	0.0575342	1	25	0.3	5.99	1	0	1.04	3	0.12	1	0	0.3	11	0.44	-1.05016	14.8506	-0.296343	38.664	-1.36767	9.44912	-1.31646	9.94366	10	3.041	1	93.194	104.16
357	1	0	0	F508	F508	2	1	1	1	0	0	0	0	0	0	0	0	0	0	0	0	0.134247	1	5	0.24	1.38	1	0	1.38	1	0.2	1	0	0.79	1	0.2									0		0
358	1	1	1	F508	F508	2	1	1	1	0	0	1	0	0	0	0	0	0	0	0	0	0.0520548	1	16	0.55	5.1	1	1	2.59	10	0.625	1	0	1.76	8	0.5	-2.33152	2.11918	-2.77576	0.389926	-0.0152229	51.8512	-0.646301	33.1352	18	3.23556	0
359	1	1	0	UNK	UNK	0	0		0	1	0	0	0	0	0	1	0	0	0	0	0	4.38082	1	8	4.55	5.78	1	0	5.07	1	0.125	0	0		0	0									0		1	111.58	113.34
360	1	1	0	F508	F508	2	1	1	1	0	0	0	0	0	0	0	0	0	0	0	0	0.0547945	1	25	0.09	5.76	1	0	0.19	3	0.12	1	0	0.09	23	0.92	0.808201	78.5323	0.116668	54.4928	1.11099	86.2818	1.08751	85.8669	10	2.976	1	79.4635	93.1
361	0	1	0	F508	F508	2	1	1	1	0	0	1	0	0	0	0	0	0	0	0	0	0.0739726	1	4	0.51	2.03	1	0	1.82	1	0.25	1	0	0.51	4	1	0.96239	81.8611	0.340048	62.4042	1.1286	86.9843	1.16902	87.8767	2	2.805	0
362	1	1	0	F508	F508	2	1	1	1	0	0	1	0	0	0	0	0	0	0	0	0	0.0438356	1	22	0.09	5.98	1	1	4.27	1	0.0454545	1	0	2.27	3	0.136364	-0.694705	26.3248	-0.706363	24.6838	-0.142568	44.6115	-0.322379	38.1922	10	3.029	1	132.398	138.81
363	1	1	0	F508	F508	2	1	1	1	0	0	0	0	0	0	0	0	0	0	0	0	0.115069	1	14	0.12	5.85	1	1	0.41	7	0.5	1	0	1.39	2	0.142857	-1.85427	5.14995	-1.14962	12.9004	-1.23353	18.3271	-1.54326	12.0915	2	2.85	0
364	0	1	0	G551D	2585delT	0	0	1	1	0	0	0	0	0	0	0	0	0	0	0	0	0.0630137	1	18	0.12	4.07	1	0	0.19	1	0.0555556	1	0	0.31	3	0.166667	0.788793	78.344	1.21396	88.5969	-0.133038	44.805	0.105057	54.0825	7	3.10143	0
365	0	0	0			0	0		0	0	1	0	0	0	0	0	0	0	0	0	0	0.0273973	1	2	0.48	0.99	1	0	0.48	2	1	1	0	0.48	1	0.5									0		0
366	0	1	0	F508	F508	2	1	1	1	0	0	0	0	0	0	0	0	0	0	0	0	0.0876712	1	18	0.13	5.82	1	0	0.39	3	0.166667	1	1	0.13	9	0.5	0.584474	71.3492	-0.0791822	46.879	0.90629	79.5618	0.892062	79.3851	7	3.09571	1	96.6723	117.1
367	1	1	0	F508	R117H	1	0	0	1	0	0	0	0	0	0	0	0	0	0	0	0	0.175343	1	15	0.22	5.77	1	0	4.7	2	0.133333	1	0	2.97	4	0.266667	-0.686884	25.6838	-0.681975	25.0558	-0.195302	43.3009	-0.376011	37.1933	12	3.10583	1	99.1451	113.83
368	1	1	0			0	0		1	0	0	0	0	0	0	0	0	0	0	0	0	0.156164	1	14	0.16	4.38	1	1	0.47	3	0.214286	1	0	0.16	2	0.142857	-1.93789	2.63183	-0.196297	42.2189	-2.78659	0.266332	-2.79943	0.255967	1	2.71	0
369	0	1	0	G542X	1078delT	0	0	1	1	0	0	0	0	0	0	0	0	0	0	0	0	0.0712329	1	13	0.17	3.72	1	0	1.95	1	0.0769231	1	0	0.17	1	0.0769231	0.341386	62.5572	-1.21272	11.5617	1.677	93.5696	1.46277	90.9224	8	3.0725	0
370	1	1	0	F508	F508	2	1	1	0	0	1	0	0	0	0	0	0	0	0	0	0	0	1	16	0.27	4.81	1	0	0.27	6	0.375	1	0	0.73	6	0.375	-1.79377	4.35525	-1.14587	12.8298	-1.22987	12.0855	-1.50712	7.52842	7	2.95	0
371	0	1	0	R553X	UNK	0	0	1	1	0	0	0	0	0	0	0	0	0	0	0	0	0.0794521	1	3	0.09	0.49	1	0	0.49	1	0.333333	0	0		0	0									0		0
372	1	1	0	F508	F508	2	1	1	0	0	1	0	0	0	0	0	0	0	0	0	0	0.0931507	1	17	0.58	5.95	1	0	4.6	2	0.117647	1	0	3.41	4	0.235294	-0.813176	21.9727	-0.730374		-0.294264	39.279	-0.485821	32.6614	9	3.11111	1	94.4268	113.36
373	1	1	0	2184delA	M1101K	0	0	1	1	0	0	0	0	0	0	0	0	0	0	0	0	0.0520548	1	18	0.12	4.71	1	0	1.03	2	0.111111	1	1	0.12	7	0.388889	1.20724	88.5375	0.970634	82.7172	0.93452	82.0767	0.986214	82.9844	7	3.10714	0
374	0	1	1	F508	3849+10CT	1	0	1	1	0	0	0	0	0	0	0	0	0	0	0	0	0.0876712	1	17	0.2	4.73	1	0	0.97	1	0.0588235	1	0	0.72	9	0.529412	0.887616	80.4347	1.64048	93.9531	-0.405463	34.5858	-0.0875908	46.5806	9	2.86889	0
375	0	1	0	F508	G85E	1	0	0	1	0	0	0	0	0	0	0	0	0	0	0	0	0.10137	1	8	0.18	5.66	1	0	1.04	1	0.125	0	0		0	0	0.291323	61.4598	1.37947	91.6125	-0.772026	22.005	-0.490898	31.1749	1	2.07	1	89.2607	99.97
376	0	1	0	F508	F508	2	1	1	1	0	0	0	0	0	0	0	0	0	0	0	0	0.0547945	1	14	0.07	4.56	1	0	1	1	0.0714286	1	0	3.7	1	0.0714286	-0.632351	26.5894	-0.465857	32.824	-0.46862	32.8858	-0.517876	30.95	13	3.02461	0
377	0	1	0	F508	F508	2	1	1	1	0	0	0	0	0	0	0	0	0	0	0	0	0.0739726	1	15	0.18	3.76	1	0	1.11	5	0.333333	1	0	1.29	2	0.133333	-0.87037	21.1271	0.21255	58.2598	-1.75902	8.14051	-1.55593	9.96035	8	3.09625	0
378	1	1	0	F508	R553X	1	0	1	0	0	1	0	0	0	0	0	0	0	0	0	0	0.123288	1	10	0.45	2.79	1	0	2.08	1	0.1	0	0		0	0	-0.389092	35.1469	-0.0444099	48.2457	-0.390145	35.1397	-0.42031	34.0746	6	2.58667	0
379	1	1	0	F508	F508	2	1	1	1	0	0	0	0	0	0	1	0	0	0	0	0	0.276712	1	7	0.28	3.02	1	0	1.24	1	0.142857	1	0	3.02	1	0.142857	-1.69059	5.28622	-0.947588	17.6405	-1.14301	13.6757	-1.41338	8.96063	3	2.44	0
380	0	1	1	F508	G542X	1	0	1	1	0	0	0	0	0	0	0	0	0	0	0	0	0.0684932	1	26	0.12	5.9	1	1	0.29	3	0.115385	1	0	0.12	22	0.846154	0.578094	71.4869	-0.31338	38.2873	1.12557	86.4163	1.07819	85.3653	9	3.02333	1	99.9103	105.52
381	1	1	0	F508	E60X	1	0	1	1	0	0	0	0	0	0	0	0	0	0	0	0	0.0931507	1	5	0.13	0.62	1	0	0.13	1	0.2	0	0		0	0									0		0
382	1	1	0	F508	R553X	1	0	1	1	0	0	0	0	0	0	0	0	0	0	0	0	0.0684932	1	21	0.26	5.84	1	0	1.25	4	0.190476	1	0	0.26	10	0.476191	-0.468837	32.5337	-0.476032	32.9366	-0.0735097	47.0956	-0.203695	42.0275	9	3.06111	1	95.9186	110.03
383	1	1	1	F508	G542X	1	0	1	0	1	0	0	0	0	0	1	0	0	0	0	0	0.512329	1	10	0.51	3.05	1	0	1.66	1	0.1	1	0	0.51	4	0.4	0.227116	58.9003	-0.242314	40.5378	0.630775	73.1682	0.556882	70.7048	8	3.15125	0
384	0	1	0	F508	F508	2	1	1	1	0	0	0	0	0	0	0	0	0	1	0	0	0.0849315	1	9	0.13	1.79	1	0	0.79	1	0.111111	0	0		0	0									0		0
385	1	1	0	F508	F508	2	1	1	1	0	0	0	0	0	0	0	0	0	0	0	0	0.0493151	1	13	0.24	5.75	1	0	0.39	1	0.0769231	1	0	0.24	1	0.0769231									0		1	103.207	111.79
386	1	1	0	F508	S1235R	1	0	1	0	1	0	0	1	0	1	0	0	0	0	0	0	2.21644	1	13	2.22	5.76	1	0	2.22	3	0.230769	1	0	3.1	7	0.538462	-2.80829	0.425185	-2.46843	0.748813	-0.98313	18.205	-1.57681	7.36918	7	3.27857	1	133.134	134.6
387	1	1	0	F508	R709X	1	0	1	1	0	0	0	0	0	0	0	0	0	0	0	0	0.0931507	1	24	0.13	4.5	1	0	2	3	0.125	1	0	0.13	10	0.416667	1.04456	84.7492	1.089	85.7092	0.570475	70.9253	0.672624	74.5656	11	2.93546	0
388	0	1	0	F508	R553X	1	0	1	1	0	0	0	0	0	0	0	0	0	0	0	0	0.0630137	1	24	0.1	5.76	1	1	1.22	2	0.0833333	1	0	1.31	9	0.375	-0.374237	37.5036	-0.277638	39.7882	-0.254572	43.0373	-0.289053	41.5732	10	2.934	1	86.3292	96.56
389	0	1	0	F508	R553X	1	0	1	0	0	1	0	0	0	0	0	0	0	0	0	0	0.0246575	1	5	0.74	2.2	1	1	0.99	3	0.6	1	0	0.74	1	0.2	-0.673444	25.4068	0.627518	73.4287	-1.93273	4.85738	-1.66584	6.88519	3	3.19333	0
390	1	1	0	F508	F508	2	1	1	1	0	0	0	0	0	0	0	0	0	0	0	0	0.972603	1	1	0.97	0.97	1	0	0.97	1	1	0	0		0	0									0		0
391	1	1	0			0	0		1	0	0	0	0	0	0	0	0	0	0	0	0	0.060274	1	1	0.47	0.47	1	0	0.47	1	1	1	0	0.47	1	1									0		0
392	0	1	0	F508	F508	2	1	1	1	0	0	0	0	0	0	0	0	0	0	0	0	0.169863	1	8	0.27	4.36	1	0	1.96	1	0.125	1	0	0.27	8	1	0.835135	79.7248	0.407051	65.7914	0.79576	78.4112	0.827761	79.4759	4	3.3125	0
393	0	1	1	F508	F508	2	1	1	0	0	1	0	0	0	0	0	0	0	0	0	0	0.0438356	1	13	0.23	2.7	1	1	2.18	1	0.0769231	1	0	0.59	7	0.538462	-0.181054	43.015	-0.594582	27.7753	0.348509	62.7396	0.251523	59.1891	5	2.758	0
394	0	1	1	F508	G542X	1	0	1	1	0	0	0	0	0	0	0	0	0	0	0	0	0.235616	1	26	0.25	5.72	1	1	0.56	2	0.0769231	1	0	0.25	9	0.346154	-0.259147	40.8795	-0.549248	29.5976	0.184066	54.9858	0.0834247	52.0191	17	3.00647	1	97.4259	106.7
395	0	1	0	R553X	UNK	0	0	1	1	0	0	0	0	0	0	0	0	0	0	0	0	0.30411	0	0																					0		0
396	1	1	0	F508	F508	2	1	1	1	0	0	1	0	0	0	0	0	0	0	0	0	0.0767123	0	0																					0		0
397	1	1	0	F508	F508	2	1	1	0	0	1	1	0	0	0	0	0	0	0	0	0	0	0	0													-1.99649	2.89947	-2.28598	1.32928	-0.139588	44.6151	-0.680506	25.6034	3	3.08	1	58.8643	75.26
398	0	1	0			0	0		1	0	0	0	0	0	0	0	0	0	0	0	0	0.210959	0	0																					0		0
399	0	1	0	F508	D1270N	1	0	0	0	1	0	0	0	0	0	1	0	0	0	1	0	13.1671	0	0																					0		0
400	1	1	0			0	0		0	0	0	1	0	0	0	0	0	0	0	0	0		0	0																					0		0
401	0	1	0	G542X	N1303K	0	0	1	1	0	0	0	0	0	0	0	0	0	0	0	0	0.0712329	0	0																					0		0
402	1	0	0	F508	F508	2	1	1	0	0	1	0	1	0	0	0	0	0	0	0	0	0.167123	0	0													-0.330977	37.0331	-0.183103	42.7359	-0.20457	41.8954	-0.252497	40.0329	1	2.32	0
403	0	1	0	F508	F508	2	1	1	1	0	0	0	0	0	0	0	0	0	0	0	0	0.0410959	0	0																					0		0
404	1	1	0	F508	R347P	1	0	0	1	0	0	1	0	0	0	0	0	0	0	0	0	0.0027397	0	0																					0		1	105.456	105.46
405	1	1	0	F508	R117H	1	0	1	0	1	0	0	0	0	0	0	0	0	0	0	0	12.1726	0	0																					0		0
406	1	0	0			0	0		0	0	1	0	0	0	0	0	0	0	0	0	0	0	0	0													-1.20911	11.331	-2.32581	1.00142	0.935214	82.5161	0.512807	69.5957	1	2.29	0
407	0	1	0	F508	S364P	1	0	1	1	0	0	0	0	0	0	0	0	0	0	0	0	0.153425	0	0																					0		0
408	0	1	0	F508	F508	2	1	1	1	0	0	0	0	0	0	0	0	0	0	0	0	0.090411	0	0																					0		0
409	0	1	0	F508	F508	2	1	1	1	0	0	0	0	0	0	0	0	0	0	0	0	0.50137	0	0																					0		0
410	1	1	0	F508	F508	2	1	1	0	0	1	1	0	0	0	0	0	0	0	0	0	0	0	0													0.332904	63.0397	-0.881223	18.9099	1.28661	90.0886	1.15719	87.6402	1	2.93	1	88.1437	99.89
411	0	1	0	F508	3905insT	1	0	1	0	0	1	0	0	0	0	0	0	0	0	0	0	0.186301	0	0													-0.535235	29.9296	0.539797	70.3347	-1.55618	6.88756	-1.31894	10.2335	2	2.92	0
412	0	1	0	F508	UNK	1	0		1	0	0	0	0	0	0	0	0	0	0	0	0	0.317808	0	0																					0		0
413	0	1	0	F508	R1158X	1	0	1	0	0	1	1	0	0	0	0	0	0	0	0	0	0	0	0													-29.3891	0	-0.0677304	47.3	-114.32	0	-74.3486	0	1	3.04	1	117.377	124.44
414	1	0	0			0	0		0	0	1	0	0	0	0	0	0	0	0	0	0	0	0	0																					0		0
415	0	0	1	F508	F508	2	1	1	1	0	0	0	0	0	0	0	0	0	0	0	0	0.309589	0	0																					0		0
416	0	1	0	F508	UNK	1	0	1	1	0	0	0	0	0	0	0	0	0	0	0	0	0.112329	0	0																					0		0
417	1	1	0	R553X	UNK	0	0		0	1	0	0	0	0	0	1	0	0	0	0	0	13.4082	0	0																					0		0
418	0	1	0	F508	G542X	1	0	1	0	1	0	0	0	0	0	0	0	0	0	0	0	12.1753	0	0																					0		0
419	1	1	0	F508	3849G->A	1	0	1	0	1	0	0	0	0	0	1	0	1	0	0	0	8.95616	0	0																					0		0
420	0	1	0	F508	3509insT	1	0	1	1	0	0	0	0	0	1	0	0	0	0	0	0	0.0931507	0	0																					0		0
421	1	0	0	4010del4	UNK	0	0		0	1	0	0	0	0	0	0	0	0	0	0	0	0.843836	0	0																					0		0
422	1	1	0	G542X	G551D	0	0	1	0	1	0	0	0	0	1	0	0	0	0	0	0	0.534247	0	0													0.81261	79.1779	-0.443231	32.88	1.68575	95.4078	1.56105	94.0744	1	4.04	1	97.6364	97.64
423	0	0	0			0	0		1	0	0	0	0	0	0	0	0	0	0	0	0	0.0767123	0	0																					0		0
424	1	0	0			0	0	1	1	0	0	0	0	0	0	0	0	0	0	0	0		0	0																					0		0
425	0	1	0	F508	F508	2	1	1	1	0	0	0	0	0	0	0	0	0	0	0	0	0.0684932	0	0																					0		0
426	1	1	0	G542X		0	0		0	0	1	0	0	0	0	0	0	0	0	0	0	0.0054795	0	0																					0		0
427	1	0	0			0	0		0	0	1	0	0	0	0	0	0	0	0	0	0	0	0	0																					0		0
428	0	0	0			0	0		0	1	0	0	0	0	1	1	0	0	0	0	0	0.578082	0	0																					0		0
429	1	0	0			0	0		0	0	1	0	0	0	0	0	0	0	0	0	0	0	0	0																					0		0
430	1	1	0			0	0		1	0	0	0	0	0	0	0	0	0	0	0	0	0.213699	0	0																					0		0
431	0	1	0	F508	ex14a	1	0	1	0	1	0	0	0	0	0	1	0	0	0	0	0	9.69315	0	0																					0		0
432	1	1	0	F508	UNK	1	0		0	0	1	0	0	0	1	0	0	0	0	0	0	0.243836	0	0																					0		0
433	0	1	0	F508	G542X	1	0	1	0	0	1	0	0	0	0	0	0	0	0	0	0	0.0082192	0	0																					0		0
434	1	1	0	F508	1898+1G->A	1	0	1	0	0	1	0	0	0	0	0	0	0	0	0	0	0.0575342	0	0													-2.0705	1.9203	-0.175378	43.0391	-2.90974	0.180863	-2.94816	0.159838	1	2.58	1	103.683	106.46
[truncated: 39 more columns]
